# Supplementary material for: The protein interaction network of a taxis signal transduction system in a Halophilic Archaeon
Source: BMC Microbiol. 2012 Nov 21;12:272. doi: 10.1186/1471-2180-12-272 (PMC3579733; doi:10.1186/1471-2180-12-272)
Supplement: Additional file 3 — Protein identifications in bait fishing experiments. [file 1471-2180-12-272-S3.xls]

## Sheet: Tabelle1
	Bait			Prey
Experiment	ID	Name	Method	ID	Gene	Annotation	# TM helices	Coverage (%)	Peptides (unique)	Protein Prob	ASAPRatio (L/H)	ASAP STD (L/H)	Association Score	Association Rating
IP013L1	OE2417R	CheY	one-step	OE1001F	-	conserved hypothetical protein	1	13.7	5	1	0.76	0.12	0.32	-
IP013L1	OE2417R	CheY	one-step	OE1079F	-	conserved hypothetical protein	0	6.6	2	1	1.14	0.24	-0.14	-
IP013L1	OE2417R	CheY	one-step	OE1160R	rpl10R	ribosomal protein L10.eR	0	23.9	5	1	0.62	0.13	0.59	-
IP013L1	OE2417R	CheY	one-step	OE1270F	gdhA3	glutamate dehydrogenase (NAD+) (EC 1.4.1.2)	0	14.7	6	1	2.54	0.9	-1.54	-
IP013L1	OE2417R	CheY	one-step	OE1275F	psmA	proteasome (EC 3.4.25.1) alpha subunit	0	36	9	1	0.27	0.05	2.76	contaminant
IP013L1	OE2417R	CheY	one-step	OE1319R	ftsZ2	cell division protein ftsZ	0	17.8	5	1	0.39	0.07	1.59	-
IP013L1	OE2417R	CheY	one-step	OE1399R	tfbG	transcription initiation factor TFB	0	8.4	3	1	1.14	0.17	-0.14	-
IP013L1	OE2417R	CheY	one-step	OE1414R	ftsZ4	cell division protein ftsZ	0	12.6	4	1	0.81	0.17	0.24	-
IP013L1	OE2417R	CheY	one-step	OE1428F	-	conserved hypothetical protein	0	28.1	6	1	0.12	0.04	7.84	interaction
IP013L1	OE2417R	CheY	one-step	OE1465F	lon	endopeptidase La (EC 3.4.21.53)	2	5.1	4	1	0.57	0.1	0.75	-
IP013L1	OE2417R	CheY	one-step	OE1470F	trpB	tryptophan synthase (EC 4.2.1.20) beta subunit	0	18.1	6	1	0.66	0.11	0.51	-
IP013L1	OE2417R	CheY	one-step	OE1490R	-	conserved hypothetical protein	1	23.2	10	1	0.76	0.11	0.31	-
IP013L1	OE2417R	CheY	one-step	OE1500R	ppsA	pyruvate, water dikinase (EC 2.7.9.2)	0	5.6	4	1	0.69	0.13	0.45	-
IP013L1	OE2417R	CheY	one-step	OE1515R	smc	chromosome segregation protein	0	3	4	1	0.5	0.08	1.01	-
IP013L1	OE2417R	CheY	one-step	OE1536R	mpcT, htr14	transducer protein mpcT	2	6.2	4	1	1.43	0.17	-0.43	-
IP013L1	OE2417R	CheY	one-step	OE1559R	ftsZ1	cell division protein ftsZ	0	10.9	4	1	0.47	0.07	1.11	-
IP013L1	OE2417R	CheY	one-step	OE1592R	epf2	mRNA 3'-end processing factor homolog	0	17.5	11	1	0.98	0.13	0.03	-
IP013L1	OE2417R	CheY	one-step	OE1653R	nhaC1	antiporter (homolog to Na+/H+ antiporter)	11	4.6	3	1	0.85	0.13	0.17	-
IP013L1	OE2417R	CheY	one-step	OE1657R	-	geranylgeranyl hydrogenase homolog	0	6.4	3	1	0.87	0.19	0.15	-
IP013L1	OE2417R	CheY	one-step	OE1736R	dnaJ	molecular chaperone dnaJ	0	9.2	3	1	0.86	0.19	0.16	contaminant
IP013L1	OE2417R	CheY	one-step	OE1737R	dnaK	dnaK-type molecular chaperone hsp70	0	24.8	15	1	0.2	0.08	4.07	contaminant
IP013L1	OE2417R	CheY	one-step	OE1765R	pan2	proteasome-activating nucleotidase	0	11.8	5	1	0.7	0.34	0.43	-
IP013L1	OE2417R	CheY	one-step	OE1782F	-	sufB domain protein	0	9.1	4	1	0.48	0.17	1.08	-
IP013L1	OE2417R	CheY	one-step	OE1783F	-	sufB domain protein	0	11.1	4	1	0.49	0.12	1.05	-
IP013L1	OE2417R	CheY	one-step	OE1862F	ywaD	probable peptidase (EC 3.4.11.-)	0	3.9	2	1	1.18	0.21	-0.18	-
IP013L1	OE2417R	CheY	one-step	OE1872R	petD	cytochrome bc1 complex (EC 1.10.2.-) cytochrome b/c subunit	5	6.3	2	1	0.59	0.02	0.69	-
IP013L1	OE2417R	CheY	one-step	OE1934R	edp	proteinase IV (EC 3.4.-.-)	1	32.7	8	1	0.51	0.08	0.96	-
IP013L1	OE2417R	CheY	one-step	OE1951F	purK	phosphoribosylaminoimidazole carboxylase (EC 4.1.1.21) carbon dioxide-fixation subunit	0	17.7	5	1	1.59	0.26	-0.59	-
IP013L1	OE2417R	CheY	one-step	OE1954F	nuoB	NADH dehydrogenase-like complex (EC 1.6.5.-) subunit B	0	9.8	2	1	0.67	0.1	0.49	-
IP013L1	OE2417R	CheY	one-step	OE1957F	nuoH	NADH dehydrogenase-like complex (EC 1.6.5.-) subunit H	8	4.6	2	1	0.68	0.09	0.46	-
IP013L1	OE2417R	CheY	one-step	OE2007F	-	probable hydrolase	0	15.2	4	1	1.85	0.3	-0.85	-
IP013L1	OE2417R	CheY	one-step	OE2133R	aldH2	aldehyde dehydrogenase (EC 1.2.1.-)	0	5.4	3	1	1.94	0.31	-0.94	-
IP013L1	OE2417R	CheY	one-step	OE2138F	acd2	probable acyl/butyryl-CoA dehydrogenase (EC 1.3.99.-)	0	4.5	2	1	0.93	0.2	0.08	-
IP013L1	OE2417R	CheY	one-step	OE2141F	-	conserved hypothetical protein	0	8.1	5	1	0.75	0.37	0.33	-
IP013L1	OE2417R	CheY	one-step	OE2168R	htrVI, htr6, htJ	transducer protein htrVI	2	19.9	12	1	1.16	0.22	-0.16	-
IP013L1	OE2417R	CheY	one-step	OE2170R	tmpC	probable periplasmic substrate-binding protein (membrane lipoprotein tmpC homolog)	0	14.2	4	1	1.27	0.25	-0.27	-
IP013L1	OE2417R	CheY	one-step	OE2189R	htr4, htpVI, htD	transducer protein htr4	2	26.6	18	1	1.16	0.13	-0.16	-
IP013L1	OE2417R	CheY	one-step	OE2199F	-	probable oxidoreductase (EC 1.1.1.-) (zinc-containing alcohol dehydrogenase family)	0	6.2	2	1	1.06	0.12	-0.06	-
IP013L1	OE2417R	CheY	one-step	OE2205F	chiA2	chitinase (EC 3.2.1.14)	0	3.5	2	1	1.35	0.63	-0.35	contaminant
IP013L1	OE2417R	CheY	one-step	OE2301R	top6A	DNA topoisomerase (ATP-hydrolyzing) (EC 5.99.1.3) VI subunit A	0	10.9	3	1	1	0.14	0	-
IP013L1	OE2417R	CheY	one-step	OE2302R	top6B	DNA topoisomerase (ATP-hydrolyzing) (EC 5.99.1.3) VI subunit B	0	13.4	8	1	0.45	0.07	1.24	-
IP013L1	OE2417R	CheY	one-step	OE2303F	gyrB	DNA topoisomerase (ATP-hydrolyzing) (EC 5.99.1.3) subunit B	0	4.4	3	1	0.31	0.05	2.25	-
IP013L1	OE2417R	CheY	one-step	OE2307F	ndh	probable NADH dehydrogenase (EC 1.6.99.3)	0	19.5	7	1	1.89	0.24	-0.89	-
IP013L1	OE2417R	CheY	one-step	OE2357F	-	monooxygenase (EC 1.14.14.-) (homolog to alkanesulfonate monooxygenase)	0	10.4	3	1	0.57	0.07	0.76	-
IP013L1	OE2417R	CheY	one-step	OE2373F	pta	probable phosphate acetyltransferase (EC 2.3.1.8)	0	14.1	5	1	3.75	0.5	-2.75	-
IP013L1	OE2417R	CheY	one-step	OE2374R	cheW2	purine-binding chemotaxis protein cheW2	0	15.9	2	1	0.69	0.11	0.45	-
IP013L1	OE2417R	CheY	one-step	OE2392R	htr15, htpIX	transducer protein htr15	0	10.8	5	1	1.23	0.19	-0.23	-
IP013L1	OE2417R	CheY	one-step	OE2397F	flgB1	flagellin B1	1	20.2	2	1	0.46	0.1	1.17	-
IP013L1	OE2417R	CheY	one-step	OE2402F	-	conserved hypothetical protein	0	16.9	5	1	0.1	0.05	8.84	interaction
IP013L1	OE2417R	CheY	one-step	OE2414R	cheC1, cheJ	taxis protein cheC1	0	13.8	3	1	0.58	0.09	0.72	-
IP013L1	OE2417R	CheY	one-step	OE2415R	cheA	taxis sensor histidine kinase (EC 2.7.3.-) cheA	0	16.9	9	1	0.71	0.16	0.42	-
IP013L1	OE2417R	CheY	one-step	OE2417R	cheY	response regulator cheY	0	18.3	2	1	0.06	0.05	14.28	bait
IP013L1	OE2417R	CheY	one-step	OE2419R	cheW1	purine-binding chemotaxis protein cheW1	0	12.4	2	1	0.87	0.07	0.15	-
IP013L1	OE2417R	CheY	one-step	OE2443R	-	hypothetical protein	0	9.3	2	1	0.83	0.25	0.21	-
IP013L1	OE2417R	CheY	one-step	OE2450F	acs2	acyl-CoA synthetase (EC 6.2.1.-)	0	8.8	5	1	1.61	0.36	-0.61	-
IP013L1	OE2417R	CheY	one-step	OE2469F	flgA1	flagellin A1	1	33.2	3	1	0.5	0.05	1	-
IP013L1	OE2417R	CheY	one-step	OE2470F	flgA2	flagellin A2	1	31.4	3	1	0.53	0.04	0.9	-
IP013L1	OE2417R	CheY	one-step	OE2579F	purA	adenylosuccinate synthase (EC 6.3.4.4)	0	4.3	2	0.99	1.15	0.21	-0.15	-
IP013L1	OE2417R	CheY	one-step	OE2583R	-	conserved hypothetical protein	0	6.6	2	1	1.12	0.19	-0.12	-
IP013L1	OE2417R	CheY	one-step	OE2601R	rpl10	ribosomal protein L10	0	15.1	6	1	0.4	0.21	1.49	-
IP013L1	OE2417R	CheY	one-step	OE2623R	porA	pyruvate--ferredoxin oxidoreductase (EC 1.2.7.1) alpha subunit	0	9.4	5	1	0.7	0.14	0.44	-
IP013L1	OE2417R	CheY	one-step	OE2627F	rps13	ribosomal protein S13	0	17.5	3	1	1.13	0.23	-0.13	-
IP013L1	OE2417R	CheY	one-step	OE2628F	rps4	ribosomal protein S4	0	14.7	3	1	1.08	0.16	-0.08	-
IP013L1	OE2417R	CheY	one-step	OE2641F	rps2	ribosomal protein S2	0	21.7	4	1	0.81	0.13	0.22	-
IP013L1	OE2417R	CheY	one-step	OE2648F	-	conserved hypothetical protein	0	13.4	5	1	0.98	0.14	0.02	-
IP013L1	OE2417R	CheY	one-step	OE2703F	-	probable copper-containing oxidoreductase	0	10.8	3	1	3.36	0.47	-2.36	-
IP013L1	OE2417R	CheY	one-step	OE2791R	-	hypothetical protein	0	5.8	2	1	0.69	0.12	0.44	-
IP013L1	OE2417R	CheY	one-step	OE2923F	-	conserved hypothetical protein	0	8.3	2	1	1.1	0.06	-0.1	-
IP013L1	OE2417R	CheY	one-step	OE3017R	ush	UDP-sugar hydrolase (EC 3.6.1.45) / 5'-nucleotidase (EC 3.1.3.5)	1	6.6	4	1	0.56	0.06	0.78	-
IP013L1	OE2417R	CheY	one-step	OE3028R	-	conserved hypothetical protein	0	15.8	5	1	0.57	0.05	0.77	-
IP013L1	OE2417R	CheY	one-step	OE3036F	glyA	glycine hydroxymethyltransferase (EC 2.1.2.1)	0	5.5	2	1	1.44	0.19	-0.44	-
IP013L1	OE2417R	CheY	one-step	OE3038F	folD	methylenetetrahydrofolate dehydrogenase (EC 1.5.1.5) / methenyltetrahydrofolate cyclohydrolase (EC 3.5.4.9)	0	15.5	3	1	0.42	0.14	1.36	-
IP013L1	OE2417R	CheY	one-step	OE3112R	aaa3, cdc48b	AAA-type ATPase (transitional ATPase homolog)	0	8.2	4	1	0.93	0.17	0.08	-
IP013L1	OE2417R	CheY	one-step	OE3116F	-	conserved hypothetical protein	1	6	4	1	0.71	0.08	0.39	-
IP013L1	OE2417R	CheY	one-step	OE3123R	acd5	acyl-CoA dehydrogenase (EC 1.3.99.3)	0	8.6	3	1	1.13	0.21	-0.13	-
IP013L1	OE2417R	CheY	one-step	OE3167F	htrVIII, htr8, htK	transducer protein htrVIII	5	15.6	7	1	1	0.17	0	-
IP013L1	OE2417R	CheY	one-step	OE3168R	-	pyridoxal phosphate-dependent aminotransferase (homolog to acetylornithine aminotransferase)	0	21.4	6	1	1.23	0.17	-0.23	-
IP013L1	OE2417R	CheY	one-step	OE3195F	sucB	succinate--CoA ligase (ADP-forming) (EC 6.2.1.5) beta subunit	0	35.1	10	1	1.08	0.17	-0.08	-
IP013L1	OE2417R	CheY	one-step	OE3243F	cbiA, cobB	cobyrinic acid a,c-diamide synthase	0	6	2	1	0.46	0.08	1.16	-
IP013L1	OE2417R	CheY	one-step	OE3275R	gcvP1	glycine dehydrogenase (decarboxylating) (EC 1.4.4.2) (glycine cleavage system protein P-1)	0	4.5	2	1	0.64	0.13	0.57	-
IP013L1	OE2417R	CheY	one-step	OE3305F	rfcB	replication factor C large subunit	0	16.3	8	1	0.49	0.11	1.04	-
IP013L1	OE2417R	CheY	one-step	OE3343R	-	hypothetical protein	1	9.9	3	1	0.47	0.08	1.14	-
IP013L1	OE2417R	CheY	one-step	OE3347F	htrI, htr1	transducer protein htrI	1	38.4	18	1	1.21	0.2	-0.21	-
IP013L1	OE2417R	CheY	one-step	OE3349F	-	CBS domain protein	0	29.5	13	1	1.53	0.23	-0.53	-
IP013L1	OE2417R	CheY	one-step	OE3356F	aaa5, cdc48c, cdcH	AAA-type ATPase (transitional ATPase homolog)	0	26.3	18	1	1.73	0.23	-0.73	-
IP013L1	OE2417R	CheY	one-step	OE3388F	rpl3	ribosomal protein L3	0	14	3	1	0.56	0.07	0.77	-
IP013L1	OE2417R	CheY	one-step	OE3389F	rpl4R	ribosomal protein L4.eR	0	36.4	8	1	0.73	0.09	0.38	-
IP013L1	OE2417R	CheY	one-step	OE3392F	rpl2	ribosomal protein L2	0	10	2	1	0.74	0.06	0.35	-
IP013L1	OE2417R	CheY	one-step	OE3395F	rps3	ribosomal protein S3	0	5.3	2	1	0.81	0.31	0.23	-
IP013L1	OE2417R	CheY	one-step	OE3405F	rps4R	ribosomal protein S4.eR	0	9.4	2	1	0.71	0.09	0.4	-
IP013L1	OE2417R	CheY	one-step	OE3412F	rpl32R	ribosomal protein L32.eR	0	21.3	5	1	0.77	0.07	0.3	-
IP013L1	OE2417R	CheY	one-step	OE3415F	rps5	ribosomal protein S5	0	17.9	4	1	0.71	0.04	0.4	-
IP013L1	OE2417R	CheY	one-step	OE3474R	cosT, htr5, htpIV, htF	transducer protein cosT	2	19.8	11	1	1.2	0.23	-0.2	-
IP013L1	OE2417R	CheY	one-step	OE3481R	htrII, htr2	transducer protein htrII	2	17.3	9	1	1.11	0.18	-0.11	-
IP013L1	OE2417R	CheY	one-step	OE3509R	-	conserved hypothetical protein	0	3.9	2	1	0.49	0.07	1.02	-
IP013L1	OE2417R	CheY	one-step	OE3554F	carB	carbamoyl-phosphate synthase (glutamine-hydrolyzing) (EC 6.3.5.5) large subunit	0	5.6	7	1	1.41	0.31	-0.41	-
IP013L1	OE2417R	CheY	one-step	OE3580R	thrS	threonine--tRNA ligase (EC 6.1.1.3)	0	4.4	3	1	0.85	0.1	0.19	-
IP013L1	OE2417R	CheY	one-step	OE3611R	basT, htr3, htC	transducer protein basT	2	15.3	8	1	1.21	0.05	-0.21	-
IP013L1	OE2417R	CheY	one-step	OE3612R	basB	chemotactic signal transduction system periplasmic substrate-binding protein basB	0	11.9	5	1	1.02	0.23	-0.02	-
IP013L1	OE2417R	CheY	one-step	OE3691F	trpD2	probable anthranilate phosphoribosyltransferase (EC 2.4.2.18)	0	10.2	3	1	1.42	0.44	-0.42	-
IP013L1	OE2417R	CheY	one-step	OE3712R	oxdhA2	probable branched-chain amino acid dehydrogenase (EC 1.2.4.-) E1 component alpha subunit	0	5.7	2	1	0.84	0.14	0.19	-
IP013L1	OE2417R	CheY	one-step	OE3717F	nolA	homolog to NADH dehydrogenase 32K subunit	0	19.5	4	1	1.15	0.14	-0.15	-
IP013L1	OE2417R	CheY	one-step	OE3718F	ftsZ3	cell division protein ftsZ	0	51.8	17	1	0.53	0.07	0.87	-
IP013L1	OE2417R	CheY	one-step	OE3784R	secD	preprotein translocase subunit secD	5	6.5	3	1	0.46	0.09	1.18	-
IP013L1	OE2417R	CheY	one-step	OE3805R	pan1	proteasome-activating nucleotidase	0	8.3	3	1	0.5	0.1	1	-
IP013L1	OE2417R	CheY	one-step	OE3832F	-	conserved hypothetical protein	0	7.5	4	1	0.5	0.12	1	-
IP013L1	OE2417R	CheY	one-step	OE3882R	aaa7	AAA-type ATPase (transitional ATPase homolog)	0	5.5	2	1	0.73	0.34	0.37	-
IP013L1	OE2417R	CheY	one-step	OE3893F	serS	serine--tRNA ligase (EC 6.1.1.11)	0	3.7	2	0.97	0.22	0.03	3.62	-
IP013L1	OE2417R	CheY	one-step	OE3922R	glnA	glutamate--ammonia ligase (EC 6.3.1.2)	0	22	7	1	1.48	0.21	-0.48	-
IP013L1	OE2417R	CheY	one-step	OE3925R	ths2, thsB, cctB	thermosome subunit 2	0	29	14	1	1.46	0.23	-0.46	contaminant
IP013L1	OE2417R	CheY	one-step	OE3943R	-	conserved hypothetical protein	0	8.8	3	1	0.19	0.04	4.26	-
IP013L1	OE2417R	CheY	one-step	OE3959R	ilvE2	branched-chain-amino-acid aminotransferase (EC 2.6.1.42)	0	16.2	4	1	0.98	0.26	0.02	-
IP013L1	OE2417R	CheY	one-step	OE3985R	atpA	A-type ATP synthase (EC 3.6.3.14) subunit A	0	8.5	5	1	0.68	0.1	0.47	-
IP013L1	OE2417R	CheY	one-step	OE4114F	oxdhB	probable branched-chain amino acid dehydrogenase (EC 1.2.4.-) E1 component beta subunit	0	6.8	2	1	0.74	0.12	0.36	-
IP013L1	OE2417R	CheY	one-step	OE4115F	dsa	dihydrolipoamide S-acyltransferase (EC 2.3.1.-) (probable E2 component of branched-chain amino acid dehydrogenase)	0	10.3	5	1	1.04	0.18	-0.04	-
IP013L1	OE2417R	CheY	one-step	OE4122R	ths1, thsA, cctA	thermosome subunit 1	0	30.4	13	1	1.46	0.28	-0.46	contaminant
IP013L1	OE2417R	CheY	one-step	OE4142F	rfcC	replication factor C small subunit	0	10.5	4	1	0.52	0.18	0.95	-
IP013L1	OE2417R	CheY	one-step	OE4146F	tbpE	TATA-binding transcription initiation factor	0	18.3	5	1	0.2	0.02	3.97	-
IP013L1	OE2417R	CheY	one-step	OE4159F	achY	adenosylhomocysteinase (EC 3.3.1.1)	0	12.6	6	1	1.92	0.65	-0.92	-
IP013L1	OE2417R	CheY	one-step	OE4195F	rfcA	replication factor C small subunit	0	12.4	4	1	0.58	0.05	0.72	-
IP013L1	OE2417R	CheY	one-step	OE4197F	-	conserved hypothetical protein	0	24.6	4	1	0.63	0.09	0.59	-
IP013L1	OE2417R	CheY	one-step	OE4217R	fdx, fer2	ferredoxin (2Fe-2S)	0	19.4	2	1	1.33	0.22	-0.33	-
IP013L1	OE2417R	CheY	one-step	OE4268F	hemL	glutamate-1-semialdehyde 2,1-aminomutase (EC 5.4.3.8)	0	21.6	7	1	0.72	0.07	0.4	-
IP013L1	OE2417R	CheY	one-step	OE4305R	dppA1	ABC-type transport system periplasmic substrate-binding protein (probable substrate dipeptide/oligopeptide/nickel)	0	15.1	9	1	0.8	0.1	0.25	-
IP013L1	OE2417R	CheY	one-step	OE4311F	dppA3	ABC-type transport system periplasmic substrate-binding protein (probable substrate dipeptide/oligopeptide/nickel)	0	4.3	3	1	0.64	0.08	0.57	-
IP013L1	OE2417R	CheY	one-step	OE4333R	lysC	aspartate kinase (EC 2.7.2.4)	0	10.4	4	1	0.89	0.12	0.12	-
IP013L1	OE2417R	CheY	one-step	OE4355R	cysA	thiosulfate sulfurtransferase (EC 2.8.1.1)	0	10.2	2	1	1.71	0.58	-0.71	-
IP013L1	OE2417R	CheY	one-step	OE4377R	gbp3	probable GTP-binding protein	0	13.1	3	1	1.21	0.21	-0.21	-
IP013L1	OE2417R	CheY	one-step	OE4391F	agxT	aminotransferase class V (serine--pyruvate aminotransferase (EC 2.6.1.51) / alanine--glyoxylate aminotransferase (EC 2.6.1.44))	0	8.2	3	1	1.59	0.78	-0.59	-
IP013L1	OE2417R	CheY	one-step	OE4408F	serA1	phosphoglycerate dehydrogenase (EC 1.1.1.95)	0	10.8	6	1	0.66	0.09	0.51	-
IP013L1	OE2417R	CheY	one-step	OE4420R	argG	argininosuccinate synthase (EC 6.3.4.5)	0	20.2	9	1	2.89	0.97	-1.89	-
IP013L1	OE2417R	CheY	one-step	OE4450R	srp54	signal recognition particle 54K protein	0	8.5	4	1	0.64	0.09	0.56	-
IP013L1	OE2417R	CheY	one-step	OE4466R	radA1	DNA repair protein	0	10.5	4	1	0.87	0.1	0.15	-
IP013L1	OE2417R	CheY	one-step	OE4540R	-	upsA domain protein	0	16.1	2	1	1.13	0.14	-0.13	-
IP013L1	OE2417R	CheY	one-step	OE4571R	pepB3	probable leucyl aminopeptidase (EC 3.4.11.1)	0	6.3	2	1	0.62	0.13	0.6	-
IP013L1	OE2417R	CheY	one-step	OE4613F	acn	aconitate hydratase (EC 4.2.1.3)	0	11.2	7	1	1.16	0.17	-0.16	-
IP013L1	OE2417R	CheY	one-step	OE4671R	-	conserved hypothetical protein	0	6.3	4	1	0.75	0.09	0.33	-
IP013L1	OE2417R	CheY	one-step	OE4677F	uvrD	DNA helicase II (EC 3.6.1.-)	0	6.1	4	1	0.79	0.19	0.26	-
IP013L1	OE2417R	CheY	one-step	OE4721R	aef1a, tuf	translation elongation factor aEF-1 alpha subunit	0	31.6	8	1	1.09	0.22	-0.09	-
IP013L1	OE2417R	CheY	one-step	OE4729R	aef2, fus	translation elongation factor aEF-2	0	33.7	22	1	1.07	0.12	-0.07	-
IP013L1	OE2417R	CheY	one-step	OE4739R	rpoA2, rpoC	DNA-directed RNA polymerase (EC 2.7.7.6) subunit A'' (subunit C)	0	6.8	3	1	0.76	0.16	0.32	-
IP013L1	OE2417R	CheY	one-step	OE4741R	rpoB1	DNA-directed RNA polymerase (EC 2.7.7.6) subunit B'	0	4.8	3	1	0.49	0.06	1.05	-
IP013L1	OE2417R	CheY	one-step	OE4742R	rpoB2	DNA-directed RNA polymerase (EC 2.7.7.6) subunit B''	0	14.7	9	1	0.53	0.13	0.87	-
IP013L1	OE2417R	CheY	one-step	OE4759F	csg	major cell surface glycoprotein	1	16.2	10	1	0.86	0.17	0.16	-
IP013L1	OE2417R	CheY	one-step	OE5186R	perA	catalase (EC 1.11.1.6) (including: peroxidase (EC 1.11.1.7))	0	10.4	5	1	0.95	0.17	0.06	-
IP013L1	OE2417R	CheY	one-step	OE5201F	pyrB	aspartate carbamoyltransferase (EC 2.1.3.2) catalytic subunit	0	7.1	2	1	0.6	0.1	0.67	-
IP013L1	OE2417R	CheY	one-step	OE5202F	pyrI	aspartate carbamoyltransferase (EC 2.1.3.2) regulatory subunit	0	11	2	0.99	1.72	0.32	-0.72	-
IP013L1	OE2417R	CheY	one-step	OE5203F	argS	arginine--tRNA ligase (EC 6.1.1.19)	0	6.8	5	1	0.72	0.06	0.4	-
IP013L1	OE2417R	CheY	one-step	OE5204R	arcD	arginine/ornithine antiporter	11	6.2	3	1	0.8	0.13	0.25	-
IP013L1	OE2417R	CheY	one-step	OE5205R	arcB	ornithine carbamoyltransferase (EC 2.1.3.3)	0	7.5	2	1	1.18	0.17	-0.18	-
IP013L1	OE2417R	CheY	one-step	OE5212F	sph1	SMC-like protein sph1	0	20.2	14	1	1.12	0.17	-0.12	-
IP013L1	OE2417R	CheY	one-step	OE5243F	car, htr11, htrXI	transducer protein car	0	10.2	4	1	0.68	0.08	0.47	-
IP013L1	OE2417R	CheY	one-step	OE6098R	-	conserved hypothetical protein	0	7.9	2	1	1.1	0.14	-0.1	-
IP013L1	OE2417R	CheY	one-step	OE7065F, OE6185F	cydA1	cytochrome d ubiquinol oxidase (EC 1.10.3.-) subunit I	9	4.8	2	1	1.97	0.46	-0.97	-
	Bait			Prey
Experiment	ID	Name	Method	ID	Gene	Annotation	# TM helices	Coverage (%)	Peptides (unique)	Protein Prob	ASAPRatio (L/H)	ASAP STD (L/H)	Association Score	Association Rating
IP014L2	OE2419R	CheW1	one-step	OE1001F	-	conserved hypothetical protein	1	33.2	9	1	0.16	0.05	3.24	-
IP014L2	OE2419R	CheW1	one-step	OE1133F	-	conserved hypothetical protein	1	16.8	6	1	0.21	0.04	1.81	-
IP014L2	OE2419R	CheW1	one-step	OE1160R	rpl10R	ribosomal protein L10.eR	0	21.6	4	1	0.55	0.04	-1.17	-
IP014L2	OE2419R	CheW1	one-step	OE1270F	gdhA3	glutamate dehydrogenase (NAD+) (EC 1.4.1.2)	0	9.1	4	1	0.7	0.1	-1.58	-
IP014L2	OE2419R	CheW1	one-step	OE1319R	ftsZ2	cell division protein ftsZ	0	19.3	6	1	0.31	0.04	0.24	-
IP014L2	OE2419R	CheW1	one-step	OE1373R	rpl37aR	ribosomal protein L37a.eR	0	30.5	3	1	0.82	0.12	-1.79	-
IP014L2	OE2419R	CheW1	one-step	OE1399R	tfbG	transcription initiation factor TFB	0	6.5	2	1	0.72	0.16	-1.61	-
IP014L2	OE2419R	CheW1	one-step	OE1470F	trpB	tryptophan synthase (EC 4.2.1.20) beta subunit	0	8.6	3	1	0.76	0.09	-1.69	-
IP014L2	OE2419R	CheW1	one-step	OE1490R	-	conserved hypothetical protein	1	12.5	5	1	0.13	0.04	4.88	-
IP014L2	OE2419R	CheW1	one-step	OE1536R	mpcT, htr14	transducer protein mpcT	2	17.2	8	1	0.08	0.03	9.61	interaction
IP014L2	OE2419R	CheW1	one-step	OE1539F	-	conserved hypothetical protein	4	7.7	2	1	0.09	0.02	7.99	interaction
IP014L2	OE2419R	CheW1	one-step	OE1559R	ftsZ1	cell division protein ftsZ	0	8.3	3	1	0.21	0.07	1.66	-
IP014L2	OE2419R	CheW1	one-step	OE1592R	epf2	mRNA 3'-end processing factor homolog	0	9.5	6	1	0.93	0.17	-1.93	-
IP014L2	OE2419R	CheW1	one-step	OE1620R	purNH	phosphoribosylglycinamide formyltransferase (EC 2.1.2.2) / phosphoribosylaminoimidazolecarboxamide formyltransferase (EC 2.1.2.3)	0	35.1	15	1	0.39	0.05	-0.46	-
IP014L2	OE2419R	CheW1	one-step	OE1623F	purB	adenylosuccinate lyase (EC 4.3.2.2)	0	9	3	1	1.17	0.25	-2.17	-
IP014L2	OE2419R	CheW1	one-step	OE1653R	nhaC1	antiporter (homolog to Na+/H+ antiporter)	11	13.6	5	1	0.12	0.02	5.65	-
IP014L2	OE2419R	CheW1	one-step	OE1657R	-	geranylgeranyl hydrogenase homolog	0	5.3	3	1	0.62	0.05	-1.39	-
IP014L2	OE2419R	CheW1	one-step	OE1678R	pstC2	ABC-type transport system permease protein (probable substrate phosphate)	7	7.2	2	1	0.77	0.06	-1.7	-
IP014L2	OE2419R	CheW1	one-step	OE1679R	pstS2	ABC-type transport system periplasmic substrate-binding protein (probable substrate phosphate)	0	28.5	6	1	0.18	0.03	2.52	-
IP014L2	OE2419R	CheW1	one-step	OE1736R	dnaJ	molecular chaperone dnaJ	0	7.4	3	1	0.97	0.25	-1.97	contaminant
IP014L2	OE2419R	CheW1	one-step	OE1737R	dnaK	dnaK-type molecular chaperone hsp70	0	10.5	6	1	0.2	0.04	1.9	contaminant
IP014L2	OE2419R	CheW1	one-step	OE1765R	pan2	proteasome-activating nucleotidase	0	15.3	6	1	0.66	0.13	-1.49	-
IP014L2	OE2419R	CheW1	one-step	OE1783F	-	sufB domain protein	0	8.4	3	1	0.13	0.04	4.87	-
IP014L2	OE2419R	CheW1	one-step	OE1806R	-	TRAP-type transport system periplasmic substrate-binding protein	0	16.7	3	1	0.17	0.05	2.97	-
IP014L2	OE2419R	CheW1	one-step	OE1862F	ywaD	probable peptidase (EC 3.4.11.-)	0	3.9	2	1	0.93	0.07	-1.93	-
IP014L2	OE2419R	CheW1	one-step	OE1876R	petA	cytochrome bc1 complex (EC 1.10.2.-) Rieske iron-sulfur protein	0	8.7	2	1	0.31	0.05	0.19	-
IP014L2	OE2419R	CheW1	one-step	OE1929R	htr16	transducer protein htr16	2	7.3	5	1	0.13	0.02	4.72	-
IP014L2	OE2419R	CheW1	one-step	OE1934R	edp	proteinase IV (EC 3.4.-.-)	1	29	6	1	0.17	0.07	2.77	-
IP014L2	OE2419R	CheW1	one-step	OE2042F	yvgX	probable copper-transporting ATPase (EC 3.6.1.-)	8	4.6	4	1	0.13	0.05	4.7	-
IP014L2	OE2419R	CheW1	one-step	OE2121F	-	conserved hypothetical protein	1	12.4	2	1	0.38	0.06	-0.39	-
IP014L2	OE2419R	CheW1	one-step	OE2149R	-	conserved hypothetical protein	0	11.1	5	1	0.27	0.03	0.64	-
IP014L2	OE2419R	CheW1	one-step	OE2168R	htrVI, htr6, htJ	transducer protein htrVI	2	36.9	27	1	0.05	0.03	15.27	interaction
IP014L2	OE2419R	CheW1	one-step	OE2170R	tmpC	probable periplasmic substrate-binding protein (membrane lipoprotein tmpC homolog)	0	29.8	8	1	0.07	0.01	12.04	interaction
IP014L2	OE2419R	CheW1	one-step	OE2189R	htr4, htpVI, htD	transducer protein htr4	2	27.1	20	1	0.07	0.02	10.58	interaction
IP014L2	OE2419R	CheW1	one-step	OE2195F	htr18	transducer protein htr18	2	9.2	6	1	0.19	0.03	2.18	-
IP014L2	OE2419R	CheW1	one-step	OE2196F	potD	periplasmic substrate-binding protein	0	8.2	3	1	0.15	0.05	3.4	-
IP014L2	OE2419R	CheW1	one-step	OE2205F	chiA2	chitinase (EC 3.2.1.14)	0	3.5	2	1	1.15	0.38	-2.15	contaminant
IP014L2	OE2419R	CheW1	one-step	OE2301R	top6A	DNA topoisomerase (ATP-hydrolyzing) (EC 5.99.1.3) VI subunit A	0	18.3	6	1	0.88	0.15	-1.86	-
IP014L2	OE2419R	CheW1	one-step	OE2307F	ndh	probable NADH dehydrogenase (EC 1.6.99.3)	0	19.5	6	1	0.78	0.22	-1.72	-
IP014L2	OE2419R	CheW1	one-step	OE2317R	rbsB	ABC-type transport system periplasmic substrate-binding protein	0	22.9	6	1	0.16	0.02	3.12	-
IP014L2	OE2419R	CheW1	one-step	OE2357F	-	monooxygenase (EC 1.14.14.-) (homolog to alkanesulfonate monooxygenase)	0	5.9	2	1	0.77	0.11	-1.71	-
IP014L2	OE2419R	CheW1	one-step	OE2373F	pta	probable phosphate acetyltransferase (EC 2.3.1.8)	0	7.1	3	1	0.65	0.09	-1.47	-
IP014L2	OE2419R	CheW1	one-step	OE2374R	cheW2	purine-binding chemotaxis protein cheW2	0	15.9	2	1	0.4	0.07	-0.52	-
IP014L2	OE2419R	CheW1	one-step	OE2392R	htr15, htpIX	transducer protein htr15	0	12.1	6	1	0.57	0.07	-1.25	-
IP014L2	OE2419R	CheW1	one-step	OE2397F	flgB1	flagellin B1	1	43.5	4	1	0.3	0.04	0.28	-
IP014L2	OE2419R	CheW1	one-step	OE2414R	cheC1, cheJ	taxis protein cheC1	0	13.8	3	1	0.42	0.09	-0.66	-
IP014L2	OE2419R	CheW1	one-step	OE2415R	cheA	taxis sensor histidine kinase (EC 2.7.3.-) cheA	0	37	20	1	0.4	0.09	-0.49	-
IP014L2	OE2419R	CheW1	one-step	OE2419R	cheW1	purine-binding chemotaxis protein cheW1	0	59.6	10	1	0.06	0.03	15.23	bait
IP014L2	OE2419R	CheW1	one-step	OE2469F	flgA1	flagellin A1	1	27.6	2	1	0.31	0.03	0.27	-
IP014L2	OE2419R	CheW1	one-step	OE2470F	flgA2	flagellin A2	1	47.9	4	1	0.32	0.05	0.08	-
IP014L2	OE2419R	CheW1	one-step	OE2474R	htrXIII, htr13, htL	transducer protein htrXIII	0	21.3	7	1	0.94	0.14	-1.93	-
IP014L2	OE2419R	CheW1	one-step	OE2627F	rps13	ribosomal protein S13	0	11.7	2	1	0.77	0.27	-1.7	-
IP014L2	OE2419R	CheW1	one-step	OE2628F	rps4	ribosomal protein S4	0	24.7	4	1	0.81	0.12	-1.76	-
IP014L2	OE2419R	CheW1	one-step	OE2641F	rps2	ribosomal protein S2	0	7.6	2	1	0.72	0.14	-1.62	-
IP014L2	OE2419R	CheW1	one-step	OE2648F	-	conserved hypothetical protein	0	11.2	6	1	0.88	0.17	-1.86	-
IP014L2	OE2419R	CheW1	one-step	OE2703F	-	probable copper-containing oxidoreductase	0	10.8	3	1	0.67	0.16	-1.5	-
IP014L2	OE2419R	CheW1	one-step	OE2728R	gdhA2	glutamate dehydrogenase (EC 1.4.1.-)	0	5.3	2	1	0.62	0.16	-1.38	-
IP014L2	OE2419R	CheW1	one-step	OE2791R	-	hypothetical protein	0	7.4	3	1	0.18	0.04	2.67	-
IP014L2	OE2419R	CheW1	one-step	OE2865R	sdhA	succinate dehydrogenase (EC 1.3.99.1) subunit A (flavoprotein)	0	7.8	3	1	0.12	0.02	5.63	-
IP014L2	OE2419R	CheW1	one-step	OE3017R	ush	UDP-sugar hydrolase (EC 3.6.1.45) / 5'-nucleotidase (EC 3.1.3.5)	1	6.6	4	1	0.21	0.04	1.81	-
IP014L2	OE2419R	CheW1	one-step	OE3038F	folD	methylenetetrahydrofolate dehydrogenase (EC 1.5.1.5) / methenyltetrahydrofolate cyclohydrolase (EC 3.5.4.9)	0	13.1	3	1	0.32	0.06	0.13	-
IP014L2	OE2419R	CheW1	one-step	OE3116F	-	conserved hypothetical protein	1	12.2	6	1	0.13	0.05	4.4	-
IP014L2	OE2419R	CheW1	one-step	OE3162F	-	upsA domain protein	0	12.3	2	1	0.63	0.06	-1.4	-
IP014L2	OE2419R	CheW1	one-step	OE3167F	htrVIII, htr8, htK	transducer protein htrVIII	5	29.1	12	1	0.06	0.01	14.11	interaction
IP014L2	OE2419R	CheW1	one-step	OE3168R	-	pyridoxal phosphate-dependent aminotransferase (homolog to acetylornithine aminotransferase)	0	7.9	2	1	0.82	0.56	-1.78	-
IP014L2	OE2419R	CheW1	one-step	OE3190F	-	hypothetical protein	0	6.8	2	1	0.28	0.07	0.55	-
IP014L2	OE2419R	CheW1	one-step	OE3195F	sucB	succinate--CoA ligase (ADP-forming) (EC 6.2.1.5) beta subunit	0	18.3	6	1	1.24	0.19	-2.24	-
IP014L2	OE2419R	CheW1	one-step	OE3243F	cbiA, cobB	cobyrinic acid a,c-diamide synthase	0	11.3	5	1	0.14	0.03	4.02	-
IP014L2	OE2419R	CheW1	one-step	OE3331R	trpG1	anthranilate synthase (EC 4.1.3.27) component II	0	9.6	2	1	0.41	0.03	-0.53	-
IP014L2	OE2419R	CheW1	one-step	OE3347F	htrI, htr1	transducer protein htrI	1	45.3	20	1	0.07	0.01	10.61	interaction
IP014L2	OE2419R	CheW1	one-step	OE3349F	-	CBS domain protein	0	18.2	6	1	0.81	0.12	-1.77	-
IP014L2	OE2419R	CheW1	one-step	OE3356F	aaa5, cdc48c, cdcH	AAA-type ATPase (transitional ATPase homolog)	0	11.7	8	1	0.73	0.24	-1.63	-
IP014L2	OE2419R	CheW1	one-step	OE3389F	rpl4R	ribosomal protein L4.eR	0	6.8	2	1	0.64	0.08	-1.44	-
IP014L2	OE2419R	CheW1	one-step	OE3474R	cosT, htr5, htpIV, htF	transducer protein cosT	2	44.2	29	1	0.05	0.02	18.56	interaction
IP014L2	OE2419R	CheW1	one-step	OE3476R	cosB, proX	chemotactic signal transduction system periplasmic substrate-binding protein cosB	0	20.4	5	1	0.04	0.01	18.24	interaction
IP014L2	OE2419R	CheW1	one-step	OE3480R	sopII	sensory rhodopsin II	7	16.5	4	1	0.1	0.05	7.42	interaction
IP014L2	OE2419R	CheW1	one-step	OE3481R	htrII, htr2	transducer protein htrII	2	26.4	16	1	0.06	0.03	14.6	interaction
IP014L2	OE2419R	CheW1	one-step	OE3524F	pdxS, pyroA	pyridoxine biosynthesis protein pyridoxal 5'-phosphate synthesis component	0	16.2	3	1	0.91	0.16	-1.9	-
IP014L2	OE2419R	CheW1	one-step	OE3580R	thrS	threonine--tRNA ligase (EC 6.1.1.3)	0	3.8	3	1	0.21	0.11	1.78	-
IP014L2	OE2419R	CheW1	one-step	OE3611R	basT, htr3, htC	transducer protein basT	2	35	18	1	0.04	0.01	21.48	interaction
IP014L2	OE2419R	CheW1	one-step	OE3612R	basB	chemotactic signal transduction system periplasmic substrate-binding protein basB	0	18.6	6	1	0.08	0.05	9.76	interaction
IP014L2	OE2419R	CheW1	one-step	OE3717F	nolA	homolog to NADH dehydrogenase 32K subunit	0	12.5	3	1	1.03	0.12	-2.03	-
IP014L2	OE2419R	CheW1	one-step	OE3718F	ftsZ3	cell division protein ftsZ	0	44.4	16	1	0.25	0.04	0.94	-
IP014L2	OE2419R	CheW1	one-step	OE3732R	purS	phosphoribosylformylglycinamidine synthase (EC 6.3.5.3) component purS	0	22.6	2	1	0.68	0.22	-1.52	-
IP014L2	OE2419R	CheW1	one-step	OE3784R	secD	preprotein translocase subunit secD	5	21.4	11	1	0.12	0.05	5.45	-
IP014L2	OE2419R	CheW1	one-step	OE3812R	hisS	histidine--tRNA ligase (EC 6.1.1.21)	0	6.2	2	1	0.61	0.12	-1.36	-
IP014L2	OE2419R	CheW1	one-step	OE3817R	rps19R	ribosomal protein S19.eR	0	17.9	2	1	0.86	0.24	-1.84	-
IP014L2	OE2419R	CheW1	one-step	OE3832F	-	conserved hypothetical protein	0	12.8	6	1	0.7	0.1	-1.57	-
IP014L2	OE2419R	CheW1	one-step	OE3882R	aaa7	AAA-type ATPase (transitional ATPase homolog)	0	7.1	3	1	0.43	0.03	-0.65	-
IP014L2	OE2419R	CheW1	one-step	OE3910R	phnD	ABC-type transport system periplasmic substrate-binding protein (probable substrate phosphate/phosphonate)	0	23.8	7	1	0.12	0.05	4.84	-
IP014L2	OE2419R	CheW1	one-step	OE3925R	ths2, thsB, cctB	thermosome subunit 2	0	9	5	1	0.8	0.06	-1.74	contaminant
IP014L2	OE2419R	CheW1	one-step	OE3943R	-	conserved hypothetical protein	0	4.5	2	1	0.09	0.03	7.93	interaction
IP014L2	OE2419R	CheW1	one-step	OE3984R	atpB	A-type ATP synthase (EC 3.6.3.14) subunit B	0	7.4	4	1	0.27	0.04	0.66	-
IP014L2	OE2419R	CheW1	one-step	OE3985R	atpA	A-type ATP synthase (EC 3.6.3.14) subunit A	0	6.2	3	1	0.44	0.19	-0.7	-
IP014L2	OE2419R	CheW1	one-step	OE3987R	atpC	A-type ATP synthase (EC 3.6.3.14) subunit C	0	11.4	4	1	0.32	0.04	0.13	-
IP014L2	OE2419R	CheW1	one-step	OE4113F	oxdhA1	probable branched-chain amino acid dehydrogenase (EC 1.2.4.-) E1 component alpha subunit	0	5.1	2	1	0.93	0.24	-1.92	-
IP014L2	OE2419R	CheW1	one-step	OE4114F	oxdhB	probable branched-chain amino acid dehydrogenase (EC 1.2.4.-) E1 component beta subunit	0	15.7	4	1	0.54	0.13	-1.16	-
IP014L2	OE2419R	CheW1	one-step	OE4122R	ths1, thsA, cctA	thermosome subunit 1	0	10.7	6	1	0.67	0.11	-1.51	contaminant
IP014L2	OE2419R	CheW1	one-step	OE4146F	tbpE	TATA-binding transcription initiation factor	0	24.2	5	1	0.19	0.05	2.41	-
IP014L2	OE2419R	CheW1	one-step	OE4195F	rfcA	replication factor C small subunit	0	11.5	4	1	0.33	0.06	0.01	-
IP014L2	OE2419R	CheW1	one-step	OE4197F	-	conserved hypothetical protein	0	31.4	5	1	0.15	0.02	3.74	-
IP014L2	OE2419R	CheW1	one-step	OE4201R	flaK	preflagellin peptidase	6	6.1	2	1	0.24	0.03	1.17	-
IP014L2	OE2419R	CheW1	one-step	OE4238R	-	CBS domain protein	3	3.9	2	1	0.61	0.06	-1.35	-
IP014L2	OE2419R	CheW1	one-step	OE4268F	hemL	glutamate-1-semialdehyde 2,1-aminomutase (EC 5.4.3.8)	0	16.4	6	1	0.96	0.17	-1.97	-
IP014L2	OE2419R	CheW1	one-step	OE4305R	dppA1	ABC-type transport system periplasmic substrate-binding protein (probable substrate dipeptide/oligopeptide/nickel)	0	17.3	9	1	0.26	0.02	0.88	-
IP014L2	OE2419R	CheW1	one-step	OE4311F	dppA3	ABC-type transport system periplasmic substrate-binding protein (probable substrate dipeptide/oligopeptide/nickel)	0	4.7	3	1	0.28	0.04	0.54	-
IP014L2	OE2419R	CheW1	one-step	OE4339R	nosF	ABC-type transport system ATP-binding protein (probable substrate copper)	0	14.1	4	1	0.15	0.02	3.58	-
IP014L2	OE2419R	CheW1	one-step	OE4377R	gbp3	probable GTP-binding protein	0	26.2	5	1	0.94	0.12	-1.93	-
IP014L2	OE2419R	CheW1	one-step	OE4408F	serA1	phosphoglycerate dehydrogenase (EC 1.1.1.95)	0	5.3	3	1	0.29	0.04	0.46	-
IP014L2	OE2419R	CheW1	one-step	OE4420R	argG	argininosuccinate synthase (EC 6.3.4.5)	0	20.2	9	1	0.86	0.12	-1.83	-
IP014L2	OE2419R	CheW1	one-step	OE4450R	srp54	signal recognition particle 54K protein	0	10.2	4	1	0.79	0.12	-1.74	-
IP014L2	OE2419R	CheW1	one-step	OE4466R	radA1	DNA repair protein	0	23	6	1	0.57	0.06	-1.24	-
IP014L2	OE2419R	CheW1	one-step	OE4485R	pstS1	ABC-type transport system periplasmic substrate-binding protein (probable substrate phosphate)	0	10.8	3	1	0.19	0.05	2.15	-
IP014L2	OE2419R	CheW1	one-step	OE4551F	dppA2	ABC-type transport system periplasmic substrate-binding protein (probable substrate dipeptide/oligopeptide/nickel)	0	9.5	4	1	0.26	0.03	0.8	-
IP014L2	OE2419R	CheW1	one-step	OE4721R	aef1a, tuf	translation elongation factor aEF-1 alpha subunit	0	19.7	5	1	0.51	0.08	-1.05	-
IP014L2	OE2419R	CheW1	one-step	OE4739R	rpoA2, rpoC	DNA-directed RNA polymerase (EC 2.7.7.6) subunit A'' (subunit C)	0	6	2	1	1.23	0.21	-2.23	-
IP014L2	OE2419R	CheW1	one-step	OE4742R	rpoB2	DNA-directed RNA polymerase (EC 2.7.7.6) subunit B''	0	12.6	8	1	0.85	0.17	-1.83	-
IP014L2	OE2419R	CheW1	one-step	OE4759F	csg	major cell surface glycoprotein	1	18.7	11	1	0.28	0.11	0.52	-
IP014L2	OE2419R	CheW1	one-step	OE5142F	ftsZ5	cell division protein ftsZ	0	7.2	3	1	0.56	0.1	-1.21	-
IP014L2	OE2419R	CheW1	one-step	OE5204R	arcD	arginine/ornithine antiporter	11	6.2	3	1	0.14	0.02	4.15	-
IP014L2	OE2419R	CheW1	one-step	OE5205R	arcB	ornithine carbamoyltransferase (EC 2.1.3.3)	0	5.8	2	0.99	0.42	0.04	-0.59	-
IP014L2	OE2419R	CheW1	one-step	OE5212F	sph1	SMC-like protein sph1	0	17.3	12	1	1.03	0.07	-2.03	-
IP014L2	OE2419R	CheW1	one-step	OE5243F	car, htr11, htrXI	transducer protein car	0	15.5	4	1	0.51	0.04	-1.06	-
IP014L2	OE2419R	CheW1	one-step	OE7065F, OE6185F	cydA1	cytochrome d ubiquinol oxidase (EC 1.10.3.-) subunit I	9	8.1	4	1	0.13	0.02	4.72	-
	Bait			Prey
Experiment	ID	Name	Method	ID	Gene	Annotation	# TM helices	Coverage (%)	Peptides (unique)	Protein Prob	ASAPRatio (L/H)	ASAP STD (L/H)	Association Score	Association Rating
IP015L1	OE2406R	CheR	one-step	OE1001F	-	conserved hypothetical protein	1	24.4	8	1	0.28	0.05	0.57	-
IP015L1	OE2406R	CheR	one-step	OE1079F	-	conserved hypothetical protein	0	12.4	4	1	0.67	0.15	-1.5	-
IP015L1	OE2406R	CheR	one-step	OE1160R	rpl10R	ribosomal protein L10.eR	0	16.5	3	1	0.2	0.02	2.11	-
IP015L1	OE2406R	CheR	one-step	OE1164R	-	phosphatase homolog	0	16.5	4	1	0.55	0.05	-1.19	-
IP015L1	OE2406R	CheR	one-step	OE1190F	rdh2	probable oxidoreductase (EC 1.1.1.-) (short-chain dehydrogenase family)	0	16.9	4	1	2.07	0.64	-3.07	-
IP015L1	OE2406R	CheR	one-step	OE1267R	mutL	DNA mismatch repair protein	0	5.9	4	1	0.46	0.06	-0.84	-
IP015L1	OE2406R	CheR	one-step	OE1275F	psmA	proteasome (EC 3.4.25.1) alpha subunit	0	47	10	1	0.11	0.02	6.08	contaminant
IP015L1	OE2406R	CheR	one-step	OE1298R	-	conserved hypothetical protein	0	8	2	1	0.29	0.04	0.46	-
IP015L1	OE2406R	CheR	one-step	OE1319R	ftsZ2	cell division protein ftsZ	0	33.3	10	1	0.15	0.04	3.63	-
IP015L1	OE2406R	CheR	one-step	OE1358R	moxR	methanol dehydrogenase regulatory protein	0	17.9	5	1	0.27	0.04	0.68	-
IP015L1	OE2406R	CheR	one-step	OE1371R	pfdB	prefoldin beta subunit	0	10.4	2	1	0.1	0.01	6.84	-
IP015L1	OE2406R	CheR	one-step	OE1373R	rpl37aR	ribosomal protein L37a.eR	0	27.4	2	1	0.38	0.06	-0.35	-
IP015L1	OE2406R	CheR	one-step	OE1399R	tfbG	transcription initiation factor TFB	0	23.5	7	1	1.06	0.12	-2.06	-
IP015L1	OE2406R	CheR	one-step	OE1414R	ftsZ4	cell division protein ftsZ	0	14.6	5	1	0.19	0.08	2.15	-
IP015L1	OE2406R	CheR	one-step	OE1417F	-	conserved hypothetical protein	0	21.2	6	1	0.2	0.04	2.13	-
IP015L1	OE2406R	CheR	one-step	OE1428F	-	conserved hypothetical protein	0	37.1	8	1	0.06	0.02	13.6	interaction
IP015L1	OE2406R	CheR	one-step	OE1447R	-	probable metallo-beta-lactamase family hydrolase	0	6.2	2	1	0.47	0.12	-0.88	-
IP015L1	OE2406R	CheR	one-step	OE1451F	-	homolog to S-adenosylmethionine-dependent methyltransferase	0	12	3	1	0.84	0.05	-1.8	-
IP015L1	OE2406R	CheR	one-step	OE1465F	lon	endopeptidase La (EC 3.4.21.53)	2	10.8	9	1	0.28	0.04	0.58	-
IP015L1	OE2406R	CheR	one-step	OE1474R	-	conserved hypothetical protein	0	29.7	3	1	0.38	0.04	-0.36	-
IP015L1	OE2406R	CheR	one-step	OE1490R	-	conserved hypothetical protein	1	29.3	10	1	0.41	0.09	-0.55	-
IP015L1	OE2406R	CheR	one-step	OE1496R	metS	methionine--tRNA ligase (EC 6.1.1.10)	0	4.8	3	1	0.56	0.1	-1.22	-
IP015L1	OE2406R	CheR	one-step	OE1500R	ppsA	pyruvate, water dikinase (EC 2.7.9.2)	0	10.1	8	1	0.34	0.05	-0.04	-
IP015L1	OE2406R	CheR	one-step	OE1515R	smc	chromosome segregation protein	0	5.1	6	1	0.47	0.05	-0.88	-
IP015L1	OE2406R	CheR	one-step	OE1528F	topA	DNA topoisomerase I	0	2.5	2	1	0.38	0.07	-0.37	-
IP015L1	OE2406R	CheR	one-step	OE1539F	-	conserved hypothetical protein	4	7.7	2	1	0.36	0.02	-0.23	-
IP015L1	OE2406R	CheR	one-step	OE1545F	-	probable oxidoreductase (EC 1.1.1.-) (short-chain dehydrogenase family)	0	17.2	4	1	0.64	0.02	-1.44	-
IP015L1	OE2406R	CheR	one-step	OE1592R	epf2	mRNA 3'-end processing factor homolog	0	22.5	13	1	0.74	0.08	-1.65	-
IP015L1	OE2406R	CheR	one-step	OE1652R	-	hypothetical protein	0	21.6	2	1	0.48	0.13	-0.91	-
IP015L1	OE2406R	CheR	one-step	OE1653R	nhaC1	antiporter (homolog to Na+/H+ antiporter)	11	8.6	5	1	0.25	0.04	1.07	-
IP015L1	OE2406R	CheR	one-step	OE1675R	pstB2	ABC-type transport system ATP-binding protein (probable substrate phosphate)	0	14.6	4	1	0.32	0.08	0.2	-
IP015L1	OE2406R	CheR	one-step	OE1679R	pstS2	ABC-type transport system periplasmic substrate-binding protein (probable substrate phosphate)	0	26.5	5	1	0.43	0.18	-0.7	-
IP015L1	OE2406R	CheR	one-step	OE1684F	cysD	sulfate adenylyltransferase (EC 2.7.7.4) small subunit	0	19.5	6	1	0.57	0.23	-1.26	-
IP015L1	OE2406R	CheR	one-step	OE1687F	aspS	aspartate--tRNA ligase (EC 6.1.1.12)	0	20.9	10	1	1.49	0.22	-2.49	-
IP015L1	OE2406R	CheR	one-step	OE1719R	-	probable oxidoreductase (EC 1.1.1.-) (short-chain dehydrogenase family)	0	8.5	2	1	1.37	0.23	-2.37	-
IP015L1	OE2406R	CheR	one-step	OE1737R	dnaK	dnaK-type molecular chaperone hsp70	0	24.8	15	1	0.08	0.02	10.09	contaminant
IP015L1	OE2406R	CheR	one-step	OE1738R	-	hypothetical protein	0	14.3	3	1	0.85	0.26	-1.82	-
IP015L1	OE2406R	CheR	one-step	OE1761R	-	conserved hypothetical protein	0	15.3	4	1	0.4	0.07	-0.51	-
IP015L1	OE2406R	CheR	one-step	OE1770F	rad50	DNA double-strand break repair ATPase	0	3.2	3	1	0.93	0.1	-1.93	-
IP015L1	OE2406R	CheR	one-step	OE1781F	-	ATP-binding sufC-like protein	0	14.6	4	1	0.18	0.05	2.44	-
IP015L1	OE2406R	CheR	one-step	OE1783F	-	sufB domain protein	0	14.6	5	1	0.18	0.03	2.6	-
IP015L1	OE2406R	CheR	one-step	OE1806R	-	TRAP-type transport system periplasmic substrate-binding protein	0	22	4	1	0.44	0.07	-0.73	-
IP015L1	OE2406R	CheR	one-step	OE1841R	phaD2	pH adaptation potassium efflux system protein D2 (sodium-potassium/hydrogen antiporter subunit D2)	17	3.7	2	1	0.27	0.04	0.75	-
IP015L1	OE2406R	CheR	one-step	OE1854R	phaE	pH adaptation potassium efflux system protein E (sodium-potassium/hydrogen antiporter subunit E)	2	8.8	2	1	0.25	0.07	1.07	-
IP015L1	OE2406R	CheR	one-step	OE1862F	ywaD	probable peptidase (EC 3.4.11.-)	0	6.9	4	1	1.18	0.21	-2.18	-
IP015L1	OE2406R	CheR	one-step	OE1872R	petD	cytochrome bc1 complex (EC 1.10.2.-) cytochrome b/c subunit	5	25.2	5	1	0.23	0.01	1.39	-
IP015L1	OE2406R	CheR	one-step	OE1876R	petA	cytochrome bc1 complex (EC 1.10.2.-) Rieske iron-sulfur protein	0	8.7	2	1	0.41	0.06	-0.55	-
IP015L1	OE2406R	CheR	one-step	OE1934R	edp	proteinase IV (EC 3.4.-.-)	1	49.3	10	1	0.27	0.02	0.69	-
IP015L1	OE2406R	CheR	one-step	OE1954F	nuoB	NADH dehydrogenase-like complex (EC 1.6.5.-) subunit B	0	20.9	3	1	0.4	0.03	-0.48	-
IP015L1	OE2406R	CheR	one-step	OE1969F	-	CBS/parB domain protein	0	22.1	5	1	0.56	0.16	-1.23	-
IP015L1	OE2406R	CheR	one-step	OE2006F	-	argK-type transport ATPase	0	11.7	2	1	0.54	0.09	-1.15	-
IP015L1	OE2406R	CheR	one-step	OE2007F	-	probable hydrolase	0	20	4	1	1.04	0.16	-2.04	-
IP015L1	OE2406R	CheR	one-step	OE2019F	fba1	fructose-bisphosphate aldolase (EC 4.1.2.13)	0	9.5	2	1	0.38	0.12	-0.37	-
IP015L1	OE2406R	CheR	one-step	OE2024F	-	conserved hypothetical protein	0	17	5	1	0.67	0.05	-1.52	-
IP015L1	OE2406R	CheR	one-step	OE2026F	-	ABC-type transport system ATP-binding protein	0	10.5	3	1	0.65	0.16	-1.47	-
IP015L1	OE2406R	CheR	one-step	OE2078R	apbA	2-dehydropantoate 2-reductase (EC 1.1.1.169)	0	5.3	2	1	0.31	0.02	0.28	-
IP015L1	OE2406R	CheR	one-step	OE2120F	-	conserved hypothetical protein	0	13	4	1	0.24	0.05	1.17	-
IP015L1	OE2406R	CheR	one-step	OE2121F	-	conserved hypothetical protein	1	12.4	3	1	0.43	0.08	-0.7	-
IP015L1	OE2406R	CheR	one-step	OE2126F	-	homolog to NAD kinase	0	16.5	5	1	0.26	0.11	0.92	-
IP015L1	OE2406R	CheR	one-step	OE2132F	-	conserved hypothetical protein	0	11	2	1	1.44	0.09	-2.44	-
IP015L1	OE2406R	CheR	one-step	OE2141F	-	conserved hypothetical protein	0	4.9	2	0.99	0.42	0.06	-0.62	-
IP015L1	OE2406R	CheR	one-step	OE2149R	-	conserved hypothetical protein	0	12	5	1	0.32	0.06	0.1	-
IP015L1	OE2406R	CheR	one-step	OE2159R	rps3aR	ribosomal protein S3a.eR	0	14.6	3	1	0.44	0.06	-0.75	-
IP015L1	OE2406R	CheR	one-step	OE2168R	htrVI, htr6, htJ	transducer protein htrVI	2	5.4	5	1	0.3	0.03	0.38	-
IP015L1	OE2406R	CheR	one-step	OE2170R	tmpC	probable periplasmic substrate-binding protein (membrane lipoprotein tmpC homolog)	0	20.8	6	1	0.42	0.04	-0.62	-
IP015L1	OE2406R	CheR	one-step	OE2189R	htr4, htpVI, htD	transducer protein htr4	2	11.6	9	1	0.29	0.08	0.49	-
IP015L1	OE2406R	CheR	one-step	OE2199F	-	probable oxidoreductase (EC 1.1.1.-) (zinc-containing alcohol dehydrogenase family)	0	8	3	1	1.03	0.32	-2.03	-
IP015L1	OE2406R	CheR	one-step	OE2239F	ssrA	site-specific integrase/recombinase	0	9	3	1	0.66	0.28	-1.48	-
IP015L1	OE2406R	CheR	one-step	OE2276F	-	PHP domain protein	0	15.9	3	1	1.09	0.02	-2.09	-
IP015L1	OE2406R	CheR	one-step	OE2296F	psmB	proteasome (EC 3.4.25.1) beta subunit	0	6.2	2	1	0.2	0.02	2.03	contaminant
IP015L1	OE2406R	CheR	one-step	OE2302R	top6B	DNA topoisomerase (ATP-hydrolyzing) (EC 5.99.1.3) VI subunit B	0	22.6	19	1	0.16	0.05	3.41	-
IP015L1	OE2406R	CheR	one-step	OE2303F	gyrB	DNA topoisomerase (ATP-hydrolyzing) (EC 5.99.1.3) subunit B	0	6.6	5	1	0.13	0.02	4.61	-
IP015L1	OE2406R	CheR	one-step	OE2304F	gyrA	DNA topoisomerase (ATP-hydrolyzing) (EC 5.99.1.3) subunit A	0	13.7	12	1	0.39	0.05	-0.41	-
IP015L1	OE2406R	CheR	one-step	OE2306F	-	conserved hypothetical protein	0	11.9	2	1	0.35	0.03	-0.17	-
IP015L1	OE2406R	CheR	one-step	OE2307F	ndh	probable NADH dehydrogenase (EC 1.6.99.3)	0	7.7	2	1	0.93	0.09	-1.93	-
IP015L1	OE2406R	CheR	one-step	OE2317R	rbsB	ABC-type transport system periplasmic substrate-binding protein	0	22.9	6	1	0.37	0.05	-0.29	-
IP015L1	OE2406R	CheR	one-step	OE2330R	-	hypothetical protein	0	8.2	2	1	0.52	0.03	-1.07	-
IP015L1	OE2406R	CheR	one-step	OE2333R	ark	probable signal-transducing histidine kinase	0	2.7	2	1	0.05	0.02	17.94	interaction
IP015L1	OE2406R	CheR	one-step	OE2357F	-	monooxygenase (EC 1.14.14.-) (homolog to alkanesulfonate monooxygenase)	0	16.6	5	1	0.28	0.08	0.57	-
IP015L1	OE2406R	CheR	one-step	OE2360R	-	NADPH dehydrogenase (EC 1.6.99.1) / 2,4-dienoyl-CoA reductase (NADPH) (EC 1.3.1.34)	0	4.9	2	1	0.14	0.02	3.96	-
IP015L1	OE2406R	CheR	one-step	OE2373F	pta	probable phosphate acetyltransferase (EC 2.3.1.8)	0	31.4	9	1	2.08	0.29	-3.08	-
IP015L1	OE2406R	CheR	one-step	OE2374R	cheW2	purine-binding chemotaxis protein cheW2	0	15.9	2	1	0.54	0.08	-1.16	-
IP015L1	OE2406R	CheR	one-step	OE2381R	flaH	fla cluster protein flaH	0	7.8	2	1	0.71	0.06	-1.59	-
IP015L1	OE2406R	CheR	one-step	OE2392R	htr15, htpIX	transducer protein htr15	0	2.7	2	1	0.72	0.09	-1.61	-
IP015L1	OE2406R	CheR	one-step	OE2398F	flgB2	flagellin B2	1	32.1	2	1	0.48	0.07	-0.93	-
IP015L1	OE2406R	CheR	one-step	OE2402F	-	conserved hypothetical protein	0	10.7	3	1	0.23	0.03	1.43	-
IP015L1	OE2406R	CheR	one-step	OE2404R	-	conserved hypothetical protein	0	14.6	5	1	0.19	0.02	2.42	-
IP015L1	OE2406R	CheR	one-step	OE2406R	cheR	protein-glutamate O-methyltransferase (EC 2.1.1.80) cheR	0	70.1	19	1	0.04	0.02	24.32	bait
IP015L1	OE2406R	CheR	one-step	OE2408R	cheD	taxis cluster protein cheD	0	11.6	2	1	0.22	0.01	1.64	-
IP015L1	OE2406R	CheR	one-step	OE2410R	cheC3	taxis protein cheC3	0	8.4	2	1	0.24	0.05	1.14	-
IP015L1	OE2406R	CheR	one-step	OE2415R	cheA	taxis sensor histidine kinase (EC 2.7.3.-) cheA	0	6.7	5	1	0.29	0.08	0.43	-
IP015L1	OE2406R	CheR	one-step	OE2428R	-	conserved hypothetical protein	0	3.9	2	1	0.07	0.02	11.26	interaction
IP015L1	OE2406R	CheR	one-step	OE2443R	-	hypothetical protein	0	30.1	7	1	0.26	0.03	0.85	-
IP015L1	OE2406R	CheR	one-step	OE2469F	flgA1	flagellin A1	1	45.9	5	1	0.29	0.05	0.47	-
IP015L1	OE2406R	CheR	one-step	OE2492F	gch32	GTP cyclohydrolase III (EC 3.5.4.29)	0	14.2	3	1	0.32	0.04	0.15	-
IP015L1	OE2406R	CheR	one-step	OE2508F	-	conserved hypothetical protein	4	12.7	2	1	0.26	0.01	0.8	-
IP015L1	OE2406R	CheR	one-step	OE2524R	ugd1	UDP-glucose 6-dehydrogenase (EC 1.1.1.22)	0	9.4	4	1	0.52	0.06	-1.09	-
IP015L1	OE2406R	CheR	one-step	OE2547R	gtl2	probable glycosyltransferase, type 2	1	6.4	2	1	1.23	0.16	-2.23	-
IP015L1	OE2406R	CheR	one-step	OE2548F	stt3	oligosaccharyl transferase	16	4.4	4	1	0.31	0.05	0.21	-
IP015L1	OE2406R	CheR	one-step	OE2602R	rpl1	ribosomal protein L1	0	13.7	3	1	0.42	0.13	-0.62	-
IP015L1	OE2406R	CheR	one-step	OE2618R	-	conserved hypothetical protein	0	20.9	3	1	0.56	0.09	-1.2	-
IP015L1	OE2406R	CheR	one-step	OE2623R	porA	pyruvate--ferredoxin oxidoreductase (EC 1.2.7.1) alpha subunit	0	6.8	4	1	0.17	0.13	2.69	-
IP015L1	OE2406R	CheR	one-step	OE2633F	rpl13	ribosomal protein L13	0	10.3	2	1	0.58	0.07	-1.29	-
IP015L1	OE2406R	CheR	one-step	OE2635F	rps9	ribosomal protein S9	0	12.9	2	1	0.36	0.01	-0.23	-
IP015L1	OE2406R	CheR	one-step	OE2641F	rps2	ribosomal protein S2	0	14.9	5	1	0.44	0.08	-0.73	-
IP015L1	OE2406R	CheR	one-step	OE2648F	-	conserved hypothetical protein	0	33	14	1	0.29	0.03	0.54	-
IP015L1	OE2406R	CheR	one-step	OE2703F	-	probable copper-containing oxidoreductase	0	19	5	1	25.58	5.24	-26.58	-
IP015L1	OE2406R	CheR	one-step	OE2755R	-	conserved hypothetical protein	0	13.8	3	1	0.3	0.06	0.29	-
IP015L1	OE2406R	CheR	one-step	OE2791R	-	hypothetical protein	0	8.5	3	1	0.3	0.03	0.31	-
IP015L1	OE2406R	CheR	one-step	OE2800R	-	conserved hypothetical protein	0	7.7	3	1	0.14	0.04	4.33	-
IP015L1	OE2406R	CheR	one-step	OE2801R	-	conserved hypothetical protein	0	10.9	4	1	0.22	0.03	1.55	-
IP015L1	OE2406R	CheR	one-step	OE2864F	purD	phosphoribosylamine--glycine ligase (EC 6.3.4.13)	0	5.6	2	1	0.68	0.14	-1.52	-
IP015L1	OE2406R	CheR	one-step	OE2865R	sdhA	succinate dehydrogenase (EC 1.3.99.1) subunit A (flavoprotein)	0	7.3	4	1	0.34	0.05	-0.03	-
IP015L1	OE2406R	CheR	one-step	OE2866R	sdhB	succinate dehydrogenase (EC 1.3.99.1) subunit B (iron-sulfur protein)	0	28.8	8	1	0.4	0.1	-0.48	-
IP015L1	OE2406R	CheR	one-step	OE2867R	sdhD	succinate dehydrogenase (EC 1.3.99.1) subunit D (membrane anchor protein)	3	12.5	2	1	0.26	0.03	0.78	-
IP015L1	OE2406R	CheR	one-step	OE2923F	-	conserved hypothetical protein	0	16.6	4	1	0.61	0.06	-1.36	-
IP015L1	OE2406R	CheR	one-step	OE2989R	-	conserved hypothetical protein	0	11.9	3	1	0.43	0.13	-0.7	-
IP015L1	OE2406R	CheR	one-step	OE3017R	ush	UDP-sugar hydrolase (EC 3.6.1.45) / 5'-nucleotidase (EC 3.1.3.5)	1	9.8	6	1	0.34	0.04	-0.04	-
IP015L1	OE2406R	CheR	one-step	OE3038F	folD	methylenetetrahydrofolate dehydrogenase (EC 1.5.1.5) / methenyltetrahydrofolate cyclohydrolase (EC 3.5.4.9)	0	45.1	10	1	0.16	0.02	3.24	-
IP015L1	OE2406R	CheR	one-step	OE3040R	-	conserved hypothetical protein	0	28.2	4	1	0.42	0.11	-0.58	-
IP015L1	OE2406R	CheR	one-step	OE3065R	serA2	phosphoglycerate dehydrogenase (EC 1.1.1.95)	0	7.3	2	1	1.27	1.04	-2.27	-
IP015L1	OE2406R	CheR	one-step	OE3070R	htrXII, htr12, htG	transducer protein htrXII	0	6.7	2	1	0.05	0.01	17.88	interaction
IP015L1	OE2406R	CheR	one-step	OE3081F	-	conserved hypothetical protein	0	16.7	6	1	0.85	0.12	-1.82	-
IP015L1	OE2406R	CheR	one-step	OE3112R	aaa3, cdc48b	AAA-type ATPase (transitional ATPase homolog)	0	17.3	10	1	0.52	0.09	-1.07	-
IP015L1	OE2406R	CheR	one-step	OE3116F	-	conserved hypothetical protein	1	5.4	3	1	0.32	0.06	0.09	-
IP015L1	OE2406R	CheR	one-step	OE3118F	-	conserved hypothetical protein	11	2.3	2	1	0.33	0.06	0.04	-
IP015L1	OE2406R	CheR	one-step	OE3123R	acd5	acyl-CoA dehydrogenase (EC 1.3.99.3)	0	12	3	1	0.7	0.13	-1.57	-
IP015L1	OE2406R	CheR	one-step	OE3139R	purF	amidophosphoribosyltransferase (EC 2.4.2.14)	0	16.7	6	1	0.08	0.02	8.92	interaction
IP015L1	OE2406R	CheR	one-step	OE3155R	-	conserved hypothetical protein	0	5.4	4	1	0.3	0.05	0.32	-
IP015L1	OE2406R	CheR	one-step	OE3167F	htrVIII, htr8, htK	transducer protein htrVIII	5	10	5	1	0.3	0.06	0.29	-
IP015L1	OE2406R	CheR	one-step	OE3195F	sucB	succinate--CoA ligase (ADP-forming) (EC 6.2.1.5) beta subunit	0	5	2	1	0.86	0.12	-1.84	-
IP015L1	OE2406R	CheR	one-step	OE3196F	sucA	succinate--CoA ligase (ADP-forming) (EC 6.2.1.5) alpha subunit	0	6.6	2	1	0.65	0.16	-1.47	-
IP015L1	OE2406R	CheR	one-step	OE3238F	cbiE, cobL1	precorrin-6Y C5,15-methyltransferase (decarboxylating) (EC 2.1.1.132)	0	16.4	4	1	0.31	0.05	0.17	-
IP015L1	OE2406R	CheR	one-step	OE3275R	gcvP1	glycine dehydrogenase (decarboxylating) (EC 1.4.4.2) (glycine cleavage system protein P-1)	0	12.2	4	1	0.36	0.09	-0.19	-
IP015L1	OE2406R	CheR	one-step	OE3305F	rfcB	replication factor C large subunit	0	22.7	10	1	0.19	0.07	2.11	-
IP015L1	OE2406R	CheR	one-step	OE3308F	mdh	malate dehydrogenase (oxaloacetate decarboxylating) (EC 1.1.1.40) / phosphate acetyltransferase (EC 2.3.1.8)	0	2.8	2	1	0.56	0.08	-1.21	-
IP015L1	OE2406R	CheR	one-step	OE3309R	-	conserved hypothetical protein	0	8.2	2	1	0.13	0.02	4.71	-
IP015L1	OE2406R	CheR	one-step	OE3322F	-	conserved hypothetical protein	0	17.8	6	1	0.13	0.02	4.44	-
IP015L1	OE2406R	CheR	one-step	OE3328R	nrdA2	ribonucleoside-diphosphate reductase (EC 1.17.4.1) alpha subunit	0	7.5	8	1	0.44	0.05	-0.72	-
IP015L1	OE2406R	CheR	one-step	OE3333R	trpF	phosphoribosylanthranilate isomerase (EC 5.3.1.24)	0	10.1	2	1	0.35	0.04	-0.18	-
IP015L1	OE2406R	CheR	one-step	OE3334R	trpD1	anthranilate phosphoribosyltransferase (EC 2.4.2.18)	0	11.3	2	1	0.32	0.07	0.11	-
IP015L1	OE2406R	CheR	one-step	OE3343R	-	hypothetical protein	1	16.2	5	1	0.44	0.05	-0.77	-
IP015L1	OE2406R	CheR	one-step	OE3347F	htrI, htr1	transducer protein htrI	1	15.7	7	1	0.36	0.08	-0.19	-
IP015L1	OE2406R	CheR	one-step	OE3349F	-	CBS domain protein	0	45	16	1	1.46	0.18	-2.46	-
IP015L1	OE2406R	CheR	one-step	OE3356F	aaa5, cdc48c, cdcH	AAA-type ATPase (transitional ATPase homolog)	0	24.8	17	1	0.81	0.09	-1.77	-
IP015L1	OE2406R	CheR	one-step	OE3357R	rps8R	ribosomal protein S8.eR	0	46	4	1	0.52	0.07	-1.06	-
IP015L1	OE2406R	CheR	one-step	OE3376F	crtB2	geranylgeranyl-diphosphate geranylgeranyltransferase (EC 2.5.1.32) (phytoene synthase)	0	13.7	4	1	1.23	0.11	-2.23	-
IP015L1	OE2406R	CheR	one-step	OE3381R	crtI1	phytoene dehydrogenase (EC 1.14.99.-) (phytoene desaturase)	0	6.2	4	1	0.98	0.15	-1.98	-
IP015L1	OE2406R	CheR	one-step	OE3388F	rpl3	ribosomal protein L3	0	10.4	4	1	0.36	0.08	-0.22	-
IP015L1	OE2406R	CheR	one-step	OE3389F	rpl4R	ribosomal protein L4.eR	0	31.2	7	1	0.39	0.05	-0.44	-
IP015L1	OE2406R	CheR	one-step	OE3392F	rpl2	ribosomal protein L2	0	23.3	6	1	0.47	0.03	-0.85	-
IP015L1	OE2406R	CheR	one-step	OE3393F	rps19	ribosomal protein S19	0	18.6	3	1	0.41	0.05	-0.55	-
IP015L1	OE2406R	CheR	one-step	OE3395F	rps3	ribosomal protein S3	0	13.9	4	1	0.36	0.06	-0.2	-
IP015L1	OE2406R	CheR	one-step	OE3400F	rps17	ribosomal protein S17	0	31.2	3	1	0.51	0.08	-1.04	-
IP015L1	OE2406R	CheR	one-step	OE3402F	rpl14	ribosomal protein L14	0	22.7	3	1	0.35	0.02	-0.14	-
IP015L1	OE2406R	CheR	one-step	OE3405F	rps4R	ribosomal protein S4.eR	0	9.4	2	1	0.46	0.03	-0.85	-
IP015L1	OE2406R	CheR	one-step	OE3407F	rpl5	ribosomal protein L5	0	21.1	2	1	0.16	0.02	3.14	-
IP015L1	OE2406R	CheR	one-step	OE3412F	rpl32R	ribosomal protein L32.eR	0	39.7	8	1	0.39	0.03	-0.41	-
IP015L1	OE2406R	CheR	one-step	OE3413F	rpl19R	ribosomal protein L19.eR	0	30.2	4	1	0.4	0.01	-0.5	-
IP015L1	OE2406R	CheR	one-step	OE3415F	rps5	ribosomal protein S5	0	33.5	6	1	0.51	0.05	-1.03	-
IP015L1	OE2406R	CheR	one-step	OE3418F	secY	preprotein translocase subunit secY	10	3.3	2	1	0.38	0.22	-0.34	-
IP015L1	OE2406R	CheR	one-step	OE3427F	-	conserved hypothetical protein	3	9	3	1	0.23	0.08	1.43	-
IP015L1	OE2406R	CheR	one-step	OE3456F	-	conserved hypothetical protein	0	21.4	5	1	0.52	0.14	-1.06	-
IP015L1	OE2406R	CheR	one-step	OE3474R	cosT, htr5, htpIV, htF	transducer protein cosT	2	7	4	1	0.26	0.03	0.79	-
IP015L1	OE2406R	CheR	one-step	OE3481R	htrII, htr2	transducer protein htrII	2	6.9	5	1	0.22	0.02	1.56	-
IP015L1	OE2406R	CheR	one-step	OE3505R	uppS2	di-trans,poly-cis-decaprenylcistransferase (EC 2.5.1.31) / (Z)-prenyl diphosphate synthase (EC 2.5.1.-)	0	13.4	3	1	0.77	0.09	-1.7	-
IP015L1	OE2406R	CheR	one-step	OE3524F	pdxS, pyroA	pyridoxine biosynthesis protein pyridoxal 5'-phosphate synthesis component	0	18.9	4	1	0.27	0.14	0.71	-
IP015L1	OE2406R	CheR	one-step	OE3542R	-	glutamine-rich alkaline protein	0	15	3	1	0.96	0.16	-1.96	-
IP015L1	OE2406R	CheR	one-step	OE3554F	carB	carbamoyl-phosphate synthase (glutamine-hydrolyzing) (EC 6.3.5.5) large subunit	0	5.5	7	1	0.83	0.1	-1.8	-
IP015L1	OE2406R	CheR	one-step	OE3580R	thrS	threonine--tRNA ligase (EC 6.1.1.3)	0	5.9	4	1	0.67	0.17	-1.51	-
IP015L1	OE2406R	CheR	one-step	OE3586R	-	conserved hypothetical protein	0	21.2	7	1	0.32	0.04	0.11	-
IP015L1	OE2406R	CheR	one-step	OE3592F	-	conserved hypothetical protein	0	12.9	5	1	0.5	0.11	-0.99	-
IP015L1	OE2406R	CheR	one-step	OE3611R	basT, htr3, htC	transducer protein basT	2	12.5	5	1	0.17	0.02	3.01	-
IP015L1	OE2406R	CheR	one-step	OE3612R	basB	chemotactic signal transduction system periplasmic substrate-binding protein basB	0	7.7	3	1	0.22	0.03	1.64	-
IP015L1	OE2406R	CheR	one-step	OE3629R	potS	ABC-type transport system periplasmic substrate-binding protein (probable substrate spermidine/putrescine)	0	18.6	7	1	0.4	0.06	-0.5	-
IP015L1	OE2406R	CheR	one-step	OE3634F	icd	isocitrate dehydrogenase (NADP+) (EC 1.1.1.42)	0	5.5	2	1	0.56	0.1	-1.22	-
IP015L1	OE2406R	CheR	one-step	OE3678R	-	conserved hypothetical protein	0	19.9	5	1	0.68	0.11	-1.52	-
IP015L1	OE2406R	CheR	one-step	OE3691F	trpD2	probable anthranilate phosphoribosyltransferase (EC 2.4.2.18)	0	10.2	3	1	1.46	0.23	-2.46	-
IP015L1	OE2406R	CheR	one-step	OE3710R	trkA6	trkA domain protein	0	5.8	2	1	0.23	0.05	1.33	-
IP015L1	OE2406R	CheR	one-step	OE3712R	oxdhA2	probable branched-chain amino acid dehydrogenase (EC 1.2.4.-) E1 component alpha subunit	0	11.4	4	1	0.41	0.03	-0.52	-
IP015L1	OE2406R	CheR	one-step	OE3717F	nolA	homolog to NADH dehydrogenase 32K subunit	0	12.5	3	1	0.84	0.07	-1.81	-
IP015L1	OE2406R	CheR	one-step	OE3718F	ftsZ3	cell division protein ftsZ	0	22.1	9	1	0.23	0.02	1.37	-
IP015L1	OE2406R	CheR	one-step	OE3724F	purC	phosphoribosylaminoimidazolesuccinocarboxamide synthase (EC 6.3.2.6)	0	8.3	3	1	0.1	0.01	6.91	-
IP015L1	OE2406R	CheR	one-step	OE3726F	-	conserved hypothetical protein	0	13.4	3	1	0.83	0.34	-1.8	-
IP015L1	OE2406R	CheR	one-step	OE3732R	purS	phosphoribosylformylglycinamidine synthase (EC 6.3.5.3) component purS	0	22.6	2	1	0.82	0.27	-1.78	-
IP015L1	OE2406R	CheR	one-step	OE3735F	purU	formyltetrahydrofolate deformylase (EC 3.5.1.10)	0	7.6	2	1	0.38	0.12	-0.36	-
IP015L1	OE2406R	CheR	one-step	OE3759R	-	conserved hypothetical protein	0	5.1	2	1	0.18	0.05	2.38	-
IP015L1	OE2406R	CheR	one-step	OE3762R	glpK	glycerol kinase (EC 2.7.1.30)	0	9.4	4	1	0.86	0.22	-1.84	-
IP015L1	OE2406R	CheR	one-step	OE3783F	-	conserved hypothetical protein	0	7.6	2	1	0.21	0.04	1.69	-
IP015L1	OE2406R	CheR	one-step	OE3784R	secD	preprotein translocase subunit secD	5	13	7	1	0.14	0.02	3.95	-
IP015L1	OE2406R	CheR	one-step	OE3832F	-	conserved hypothetical protein	0	39.4	16	1	0.58	0.1	-1.27	-
IP015L1	OE2406R	CheR	one-step	OE3843F	nadE	NAD(+) synthase (glutamine-hydrolyzing) (EC 6.3.5.1)	0	19.4	5	1	0.29	0.06	0.41	-
IP015L1	OE2406R	CheR	one-step	OE3874R	rpoE1	DNA-directed RNA polymerase (EC 2.7.7.6) subunit E'	0	10	2	1	0.26	0.02	0.78	-
IP015L1	OE2406R	CheR	one-step	OE3876R	aif2c	translation initiation factor aIF-2 gamma subunit	0	4.6	2	1	0.31	0.06	0.19	-
IP015L1	OE2406R	CheR	one-step	OE3893F	serS	serine--tRNA ligase (EC 6.1.1.11)	0	14.1	6	1	0.61	0.08	-1.35	-
IP015L1	OE2406R	CheR	one-step	OE3910R	phnD	ABC-type transport system periplasmic substrate-binding protein (probable substrate phosphate/phosphonate)	0	15	5	1	0.38	0.02	-0.37	-
IP015L1	OE2406R	CheR	one-step	OE3917F	trm1	tRNA (guanine-N2-)-methyltransferase (EC 2.1.1.32)	0	4.9	2	1	0.26	0.05	0.8	-
IP015L1	OE2406R	CheR	one-step	OE3922R	glnA	glutamate--ammonia ligase (EC 6.3.1.2)	0	11.9	5	1	0.63	0.11	-1.42	-
IP015L1	OE2406R	CheR	one-step	OE3925R	ths2, thsB, cctB	thermosome subunit 2	0	12.4	7	1	0.57	0.05	-1.25	contaminant
IP015L1	OE2406R	CheR	one-step	OE3943R	-	conserved hypothetical protein	0	7.4	3	1	0.09	0.02	8.82	interaction
IP015L1	OE2406R	CheR	one-step	OE3955F	putA	proline dehydrogenase (EC 1.5.99.8)	0	5.4	2	1	0.98	0.19	-1.98	-
IP015L1	OE2406R	CheR	one-step	OE3959R	ilvE2	branched-chain-amino-acid aminotransferase (EC 2.6.1.42)	0	19.8	5	1	0.68	0.05	-1.53	-
IP015L1	OE2406R	CheR	one-step	OE3971R	parA2	parA domain protein	0	7.2	2	1	0.88	0.12	-1.86	-
IP015L1	OE2406R	CheR	one-step	OE3973F	arf1	peptide chain release factor aRF-1	0	7.2	4	1	0.22	0.05	1.6	-
IP015L1	OE2406R	CheR	one-step	OE3984R	atpB	A-type ATP synthase (EC 3.6.3.14) subunit B	0	6.2	3	1	0.74	0.06	-1.64	-
IP015L1	OE2406R	CheR	one-step	OE3985R	atpA	A-type ATP synthase (EC 3.6.3.14) subunit A	0	4.4	3	1	0.64	0.06	-1.43	-
IP015L1	OE2406R	CheR	one-step	OE3987R	atpC	A-type ATP synthase (EC 3.6.3.14) subunit C	0	15.9	6	1	0.37	0.06	-0.3	-
IP015L1	OE2406R	CheR	one-step	OE3991R	atpI	A-type ATP synthase (EC 3.6.3.14) subunit I	7	4.6	4	1	0.27	0.03	0.64	-
IP015L1	OE2406R	CheR	one-step	OE4010F	idsA2	probable multifunctional long-chain (E)-prenyl diphosphate synthase (EC 2.5.1.-)	0	9.7	3	1	0.06	0.02	13.38	interaction
IP015L1	OE2406R	CheR	one-step	OE4032R	-	conserved hypothetical protein	0	13.5	4	1	0.55	0.11	-1.2	-
IP015L1	OE2406R	CheR	one-step	OE4068F	ileS	isoleucine--tRNA ligase (EC 6.1.1.5)	0	2.3	2	1	0.43	0.06	-0.66	-
IP015L1	OE2406R	CheR	one-step	OE4111F	lip	lipoic acid synthase (EC 2.8.1.-)	0	5.8	2	1	0.33	0.08	0.04	-
IP015L1	OE2406R	CheR	one-step	OE4114F	oxdhB	probable branched-chain amino acid dehydrogenase (EC 1.2.4.-) E1 component beta subunit	0	40.1	11	1	0.27	0.04	0.66	-
IP015L1	OE2406R	CheR	one-step	OE4115F	dsa	dihydrolipoamide S-acyltransferase (EC 2.3.1.-) (probable E2 component of branched-chain amino acid dehydrogenase)	0	10.7	4	1	0.19	0.04	2.39	-
IP015L1	OE2406R	CheR	one-step	OE4118R	leuS	leucine--tRNA ligase (EC 6.1.1.4)	0	4.3	4	1	0.46	0.02	-0.82	-
IP015L1	OE2406R	CheR	one-step	OE4122R	ths1, thsA, cctA	thermosome subunit 1	0	16.5	9	1	0.44	0.04	-0.74	contaminant
IP015L1	OE2406R	CheR	one-step	OE4132R	trpS2	tryptophan--tRNA ligase (EC 6.1.1.2)	0	14.7	4	1	0.18	0.05	2.51	-
IP015L1	OE2406R	CheR	one-step	OE4133R	-	conserved hypothetical protein	0	5.1	2	1	0.16	0.03	3.3	-
IP015L1	OE2406R	CheR	one-step	OE4142F	rfcC	replication factor C small subunit	0	10.5	4	1	0.17	0.09	2.82	-
IP015L1	OE2406R	CheR	one-step	OE4159F	achY	adenosylhomocysteinase (EC 3.3.1.1)	0	5.9	3	1	1.05	0.06	-2.05	-
IP015L1	OE2406R	CheR	one-step	OE4177F	ftsJ	23S rRNA methyltransferase (EC 2.1.1.-)	0	12.4	3	1	0.29	0.01	0.46	-
IP015L1	OE2406R	CheR	one-step	OE4184F	orc6	homolog to cell division control protein cdc6 homolog	0	5.1	2	1	0.48	0.07	-0.92	-
IP015L1	OE2406R	CheR	one-step	OE4190F	pmm2	phosphohexomutase (phosphoglucomutase (EC 5.4.2.2), phosphomannomutase (EC 5.4.2.8))	0	8.1	4	1	0.57	0.11	-1.24	-
IP015L1	OE2406R	CheR	one-step	OE4195F	rfcA	replication factor C small subunit	0	37.6	11	1	0.35	0.11	-0.12	-
IP015L1	OE2406R	CheR	one-step	OE4197F	-	conserved hypothetical protein	0	24.6	4	1	0.3	0.05	0.31	-
IP015L1	OE2406R	CheR	one-step	OE4198F	alaS	alanine--tRNA ligase (EC 6.1.1.7)	0	5.5	6	1	0.3	0.04	0.31	-
IP015L1	OE2406R	CheR	one-step	OE4238R	-	CBS domain protein	3	6.1	3	1	0.2	0.05	1.98	-
IP015L1	OE2406R	CheR	one-step	OE4283R	-	probable signal-transducing histidine kinase / response regulator	0	4.7	6	1	0.15	0.08	3.7	-
IP015L1	OE2406R	CheR	one-step	OE4303R	dppC1	ABC-type transport system permease protein (probable substrate dipeptide/oligopeptide/nickel)	9	8	4	1	0.45	0.05	-0.77	-
IP015L1	OE2406R	CheR	one-step	OE4304R	dppB1	ABC-type transport system permease protein (probable substrate dipeptide/oligopeptide/nickel)	6	6.6	3	1	0.73	0.03	-1.62	-
IP015L1	OE2406R	CheR	one-step	OE4305R	dppA1	ABC-type transport system periplasmic substrate-binding protein (probable substrate dipeptide/oligopeptide/nickel)	0	18.9	10	1	0.49	0.07	-0.93	-
IP015L1	OE2406R	CheR	one-step	OE4310F	-	nuclease domain protein / probable ATP-dependent helicase	0	3.4	3	1	0.24	0.03	1.2	-
IP015L1	OE2406R	CheR	one-step	OE4311F	dppA3	ABC-type transport system periplasmic substrate-binding protein (probable substrate dipeptide/oligopeptide/nickel)	0	5.2	4	1	0.31	0.09	0.22	-
IP015L1	OE2406R	CheR	one-step	OE4329F	purO	IMP cyclohydrolase (EC 3.5.4.10), archaeal type	0	22.7	3	1	0.39	0.09	-0.46	-
IP015L1	OE2406R	CheR	one-step	OE4339R	nosF	ABC-type transport system ATP-binding protein (probable substrate copper)	0	17.4	5	1	0.52	0.13	-1.08	-
IP015L1	OE2406R	CheR	one-step	OE4355R	cysA	thiosulfate sulfurtransferase (EC 2.8.1.1)	0	7	2	1	0.8	0.09	-1.75	-
IP015L1	OE2406R	CheR	one-step	OE4367R	-	conserved hypothetical protein	0	8	2	1	0.15	0.02	3.69	-
IP015L1	OE2406R	CheR	one-step	OE4377R	gbp3	probable GTP-binding protein	0	34.6	9	1	0.89	0.13	-1.87	-
IP015L1	OE2406R	CheR	one-step	OE4405R	serB	phosphoserine phosphatase (EC 3.1.3.3)	0	9.8	2	1	0.14	0.01	3.93	-
IP015L1	OE2406R	CheR	one-step	OE4408F	serA1	phosphoglycerate dehydrogenase (EC 1.1.1.95)	0	9.9	5	1	0.42	0.06	-0.63	-
IP015L1	OE2406R	CheR	one-step	OE4416R	-	conserved hypothetical protein	0	17.3	2	0.98	1.15	0.1	-2.15	-
IP015L1	OE2406R	CheR	one-step	OE4419R	argH	argininosuccinate lyase (EC 4.3.2.1)	0	4.7	2	1	0.19	0.06	2.14	-
IP015L1	OE2406R	CheR	one-step	OE4420R	argG	argininosuccinate synthase (EC 6.3.4.5)	0	7.1	3	1	1.59	0.12	-2.59	-
IP015L1	OE2406R	CheR	one-step	OE4450R	srp54	signal recognition particle 54K protein	0	20	10	1	0.66	0.07	-1.48	-
IP015L1	OE2406R	CheR	one-step	OE4466R	radA1	DNA repair protein	0	30.9	8	1	0.72	0.05	-1.61	-
IP015L1	OE2406R	CheR	one-step	OE4487F	-	conserved hypothetical protein	0	11.3	3	1	0.42	0.05	-0.63	-
IP015L1	OE2406R	CheR	one-step	OE4508R	pyrD	dihydroorotate oxidase (EC 1.3.3.1)	0	11.7	3	1	0.63	0.15	-1.43	-
IP015L1	OE2406R	CheR	one-step	OE4539R	-	conserved hypothetical protein	0	9.4	4	1	0.1	0.03	6.98	-
IP015L1	OE2406R	CheR	one-step	OE4540R	-	upsA domain protein	0	22.8	3	1	0.54	0.14	-1.14	-
IP015L1	OE2406R	CheR	one-step	OE4550F	dppDF2	ABC-type transport system ATP-binding protein (probable substrate dipeptide/oligopeptide/nickel)	0	3.7	4	1	0.38	0.04	-0.33	-
IP015L1	OE2406R	CheR	one-step	OE4552F	dppB2	ABC-type transport system permease protein (probable substrate dipeptide/oligopeptide/nickel)	5	5.2	2	1	0.41	0.19	-0.56	-
IP015L1	OE2406R	CheR	one-step	OE4563F	-	conserved hypothetical protein	0	4.7	2	1	0.19	0.02	2.17	-
IP015L1	OE2406R	CheR	one-step	OE4568R	-	conserved hypothetical protein	0	5.7	2	1	0.35	0.04	-0.13	-
IP015L1	OE2406R	CheR	one-step	OE4613F	acn	aconitate hydratase (EC 4.2.1.3)	0	8.8	5	1	0.76	0.09	-1.7	-
IP015L1	OE2406R	CheR	one-step	OE4671R	-	conserved hypothetical protein	0	3.4	2	1	0.38	0.05	-0.4	-
IP015L1	OE2406R	CheR	one-step	OE4673F	cxp	probable carboxypeptidase (EC 3.4.17.-)	0	12.9	6	1	0.37	0.08	-0.31	-
IP015L1	OE2406R	CheR	one-step	OE4674F	adh2	oxidoreductase (EC 1.1.1.-) (homolog to zinc-containing alcohol dehydrogenase)	0	35.4	7	1	1.7	0.26	-2.7	contaminant
IP015L1	OE2406R	CheR	one-step	OE4688F	-	conserved hypothetical protein	0	4.5	2	1	0.18	0.04	2.66	-
IP015L1	OE2406R	CheR	one-step	OE4699F	uvrA	excinuclease ABC subunit A	0	2.9	3	1	0.65	0.14	-1.46	-
IP015L1	OE2406R	CheR	one-step	OE4712F	-	conserved hypothetical protein	0	16.9	2	1	0.26	0.03	0.86	-
IP015L1	OE2406R	CheR	one-step	OE4720R	rps10	ribosomal protein S10	0	15.7	2	1	0.58	0.02	-1.26	-
IP015L1	OE2406R	CheR	one-step	OE4721R	aef1a, tuf	translation elongation factor aEF-1 alpha subunit	0	26.6	10	1	0.71	0.1	-1.58	-
IP015L1	OE2406R	CheR	one-step	OE4729R	aef2, fus	translation elongation factor aEF-2	0	26.1	18	1	0.37	0.06	-0.27	-
IP015L1	OE2406R	CheR	one-step	OE4735R	rps7	ribosomal protein S7	0	25.2	6	1	0.53	0.09	-1.11	-
IP015L1	OE2406R	CheR	one-step	OE4736R	rps12	ribosomal protein S12	0	40.1	7	1	0.42	0.03	-0.61	-
IP015L1	OE2406R	CheR	one-step	OE4740R	rpoA1, rpoA	DNA-directed RNA polymerase (EC 2.7.7.6) subunit A' (subunit A)	0	7.3	8	1	0.42	0.13	-0.64	-
IP015L1	OE2406R	CheR	one-step	OE4741R	rpoB1	DNA-directed RNA polymerase (EC 2.7.7.6) subunit B'	0	5.4	3	1	0.34	0.05	-0.08	-
IP015L1	OE2406R	CheR	one-step	OE4742R	rpoB2	DNA-directed RNA polymerase (EC 2.7.7.6) subunit B''	0	14	9	1	0.44	0.05	-0.75	-
IP015L1	OE2406R	CheR	one-step	OE4759F	csg	major cell surface glycoprotein	1	22.2	14	1	0.68	0.11	-1.53	-
IP015L1	OE2406R	CheR	one-step	OE5048F	-	conserved hypothetical protein	0	36	7	1	0.33	0.03	0.07	-
IP015L1	OE2406R	CheR	one-step	OE5122R	gvpF2	gas-vesicle operon protein gvpF2	0	16.1	2	1	0.26	0.03	0.81	-
IP015L1	OE2406R	CheR	one-step	OE5142F	ftsZ5	cell division protein ftsZ	0	23.3	8	1	0.48	0.07	-0.94	-
IP015L1	OE2406R	CheR	one-step	OE5186R	perA	catalase (EC 1.11.1.6) (including: peroxidase (EC 1.11.1.7))	0	3.9	3	1	0.61	0.1	-1.38	-
IP015L1	OE2406R	CheR	one-step	OE5187R	-	probable hydrolase	0	14.2	4	1	0.64	0.13	-1.44	-
IP015L1	OE2406R	CheR	one-step	OE5201F	pyrB	aspartate carbamoyltransferase (EC 2.1.3.2) catalytic subunit	0	21	5	1	0.28	0.04	0.55	-
IP015L1	OE2406R	CheR	one-step	OE5203F	argS	arginine--tRNA ligase (EC 6.1.1.19)	0	9.7	6	1	0.23	0.1	1.37	-
IP015L1	OE2406R	CheR	one-step	OE5204R	arcD	arginine/ornithine antiporter	11	6.2	3	1	0.85	0.06	-1.82	-
IP015L1	OE2406R	CheR	one-step	OE5205R	arcB	ornithine carbamoyltransferase (EC 2.1.3.3)	0	14.6	4	1	0.67	0.1	-1.51	-
IP015L1	OE2406R	CheR	one-step	OE5208R	arcA	arginine deiminase (EC 3.5.3.6)	0	7	3	1	0.84	0.1	-1.81	-
IP015L1	OE2406R	CheR	one-step	OE5209R	arcR	transcription regulator arcR	0	14.4	4	1	0.52	0.09	-1.09	-
IP015L1	OE2406R	CheR	one-step	OE5212F	sph1	SMC-like protein sph1	0	20.8	16	1	1.14	0.17	-2.14	-
IP015L1	OE2406R	CheR	one-step	OE6098R	-	conserved hypothetical protein	0	33.5	5	1	0.64	0.07	-1.44	-
IP015L1	OE2406R	CheR	one-step	OE6230R, OE7110R	-	conserved hypothetical protein (nonfunctional)	0	51.2	12	1	0.71	0.11	-1.6	-
IP015L1	OE2406R	CheR	one-step	OE6235F, OE7115F	-	homolog to cell division control protein cdc6	0	4.3	2	1	0.5	0.16	-1	-
IP015L1	OE2406R	CheR	one-step	OE7008F	-	hypothetical protein (encoded by ISH7/ISH24 subtype 1)	4	12.2	2	1	0.34	0.03	-0.08	-
IP015L1	OE2406R	CheR	one-step	OE7093R, OE6213R	idiB1	isopentenyl-diphosphate delta-isomerase (EC 5.3.3.2), type II	0	12.5	4	1	0.25	0.04	0.98	-
IP015L1	OE2406R	CheR	one-step	OE8010R, OE7176R	rad25b	RAD25-type DNA repair helicase	0	10	5	1	0.18	0.08	2.71	-
IP015L1	OE2406R	CheR	one-step	OE8023F, OE7192F	-	conserved hypothetical protein	0	8.8	2	1	1.13	0.55	-2.13	-
	Bait			Prey
Experiment	ID	Name	Method	ID	Gene	Annotation	# TM helices	Coverage (%)	Peptides (unique)	Protein Prob	ASAPRatio (L/H)	ASAP STD (L/H)	Association Score	Association Rating
IP015L2	OE2410R	CheC2	one-step	OE1001F	-	conserved hypothetical protein	1	18	6	1	0.02	0.02	48	interaction
IP015L2	OE2410R	CheC2	one-step	OE1079F	-	conserved hypothetical protein	0	15.1	4	1	0.56	0.29	-1.21	-
IP015L2	OE2410R	CheC2	one-step	OE1133F	-	conserved hypothetical protein	1	7.9	3	1	0.37	0.02	-0.32	-
IP015L2	OE2410R	CheC2	one-step	OE1160R	rpl10R	ribosomal protein L10.eR	0	16.5	3	1	0.37	0.03	-0.29	-
IP015L2	OE2410R	CheC2	one-step	OE1164R	-	phosphatase homolog	0	23.9	6	1	1.04	0.12	-2.04	-
IP015L2	OE2410R	CheC2	one-step	OE1254R	-	conserved hypothetical protein	0	11.3	2	1	0.16	0.02	3.37	-
IP015L2	OE2410R	CheC2	one-step	OE1270F	gdhA3	glutamate dehydrogenase (NAD+) (EC 1.4.1.2)	0	11	5	1	1.32	0.06	-2.32	-
IP015L2	OE2410R	CheC2	one-step	OE1275F	psmA	proteasome (EC 3.4.25.1) alpha subunit	0	39.1	10	1	0.27	0.03	0.79	contaminant
IP015L2	OE2410R	CheC2	one-step	OE1319R	ftsZ2	cell division protein ftsZ	0	15	6	1	0.4	0.11	-0.54	-
IP015L2	OE2410R	CheC2	one-step	OE1396R	kin2	probable archaeal sugar kinase	0	8.6	2	1	0.16	0.09	3.11	-
IP015L2	OE2410R	CheC2	one-step	OE1399R	tfbG	transcription initiation factor TFB	0	14.6	4	1	1.27	0.1	-2.27	-
IP015L2	OE2410R	CheC2	one-step	OE1428F	-	conserved hypothetical protein	0	27	6	1	0.04	0.02	20.99	interaction
IP015L2	OE2410R	CheC2	one-step	OE1451F	-	homolog to S-adenosylmethionine-dependent methyltransferase	0	12	3	1	0.62	0.15	-1.4	-
IP015L2	OE2410R	CheC2	one-step	OE1465F	lon	endopeptidase La (EC 3.4.21.53)	2	6.5	4	1	0.33	0.21	-0.01	-
IP015L2	OE2410R	CheC2	one-step	OE1470F	trpB	tryptophan synthase (EC 4.2.1.20) beta subunit	0	15.8	5	1	0.69	0.09	-1.55	-
IP015L2	OE2410R	CheC2	one-step	OE1478R	tfbF	transcription initiation factor TFB	0	5.6	2	1	0.4	0.04	-0.5	-
IP015L2	OE2410R	CheC2	one-step	OE1490R	-	conserved hypothetical protein	1	18.6	8	1	0.43	0.04	-0.65	-
IP015L2	OE2410R	CheC2	one-step	OE1559R	ftsZ1	cell division protein ftsZ	0	10.9	4	1	0.43	0.04	-0.69	-
IP015L2	OE2410R	CheC2	one-step	OE1592R	epf2	mRNA 3'-end processing factor homolog	0	17.3	9	1	0.61	0.36	-1.36	-
IP015L2	OE2410R	CheC2	one-step	OE1623F	purB	adenylosuccinate lyase (EC 4.3.2.2)	0	7.6	4	1	0.4	0.03	-0.5	-
IP015L2	OE2410R	CheC2	one-step	OE1653R	nhaC1	antiporter (homolog to Na+/H+ antiporter)	11	4.6	3	1	0.28	0.05	0.62	-
IP015L2	OE2410R	CheC2	one-step	OE1657R	-	geranylgeranyl hydrogenase homolog	0	12.7	5	1	0.49	0.12	-0.94	-
IP015L2	OE2410R	CheC2	one-step	OE1679R	pstS2	ABC-type transport system periplasmic substrate-binding protein (probable substrate phosphate)	0	23.5	5	1	0.28	0.03	0.56	-
IP015L2	OE2410R	CheC2	one-step	OE1684F	cysD	sulfate adenylyltransferase (EC 2.7.7.4) small subunit	0	7.7	3	1	0.81	0.15	-1.78	-
IP015L2	OE2410R	CheC2	one-step	OE1736R	dnaJ	molecular chaperone dnaJ	0	13.6	6	1	0.67	0.06	-1.5	contaminant
IP015L2	OE2410R	CheC2	one-step	OE1737R	dnaK	dnaK-type molecular chaperone hsp70	0	23.7	13	1	0.11	0.03	5.78	contaminant
IP015L2	OE2410R	CheC2	one-step	OE1761R	-	conserved hypothetical protein	0	11	3	1	0.33	0.11	0.02	-
IP015L2	OE2410R	CheC2	one-step	OE1765R	pan2	proteasome-activating nucleotidase	0	21.4	9	1	0.57	0.16	-1.26	-
IP015L2	OE2410R	CheC2	one-step	OE1770F	rad50	DNA double-strand break repair ATPase	0	11.2	10	1	0.85	0.15	-1.82	-
IP015L2	OE2410R	CheC2	one-step	OE1781F	-	ATP-binding sufC-like protein	0	6.5	2	1	0.28	0.04	0.55	-
IP015L2	OE2410R	CheC2	one-step	OE1783F	-	sufB domain protein	0	8.4	3	1	0.16	0.03	3.18	-
IP015L2	OE2410R	CheC2	one-step	OE1816R	-	conserved hypothetical protein	0	8	2	1	0.31	0.04	0.27	-
IP015L2	OE2410R	CheC2	one-step	OE1841R	phaD2	pH adaptation potassium efflux system protein D2 (sodium-potassium/hydrogen antiporter subunit D2)	17	4.9	3	1	0.27	0.05	0.61	-
IP015L2	OE2410R	CheC2	one-step	OE1862F	ywaD	probable peptidase (EC 3.4.11.-)	0	3.9	2	1	0.84	0.16	-1.81	-
IP015L2	OE2410R	CheC2	one-step	OE1872R	petD	cytochrome bc1 complex (EC 1.10.2.-) cytochrome b/c subunit	5	16.9	5	1	0.26	0.03	0.85	-
IP015L2	OE2410R	CheC2	one-step	OE1876R	petA	cytochrome bc1 complex (EC 1.10.2.-) Rieske iron-sulfur protein	0	19.9	5	1	0.35	0.09	-0.17	-
IP015L2	OE2410R	CheC2	one-step	OE1934R	edp	proteinase IV (EC 3.4.-.-)	1	31	9	1	0.25	0.06	0.99	-
IP015L2	OE2410R	CheC2	one-step	OE1951F	purK	phosphoribosylaminoimidazole carboxylase (EC 4.1.1.21) carbon dioxide-fixation subunit	0	7.8	3	1	0.87	0.16	-1.85	-
IP015L2	OE2410R	CheC2	one-step	OE1954F	nuoB	NADH dehydrogenase-like complex (EC 1.6.5.-) subunit B	0	20.9	4	1	0.35	0.05	-0.09	-
IP015L2	OE2410R	CheC2	one-step	OE1957F	nuoH	NADH dehydrogenase-like complex (EC 1.6.5.-) subunit H	8	4.6	2	1	0.76	0.15	-1.68	-
IP015L2	OE2410R	CheC2	one-step	OE1958F	nuoI	NADH dehydrogenase-like complex (EC 1.6.5.-) subunit I	0	13.1	2	1	0.38	0.1	-0.38	-
IP015L2	OE2410R	CheC2	one-step	OE2007F	-	probable hydrolase	0	8.4	2	1	0.66	0.07	-1.48	-
IP015L2	OE2410R	CheC2	one-step	OE2013R	acd4	acyl-CoA dehydrogenase (EC 1.3.99.3)	0	3.9	2	1	0.85	0.12	-1.82	-
IP015L2	OE2410R	CheC2	one-step	OE2019F	fba1	fructose-bisphosphate aldolase (EC 4.1.2.13)	0	9.5	2	1	0.45	0.03	-0.79	-
IP015L2	OE2410R	CheC2	one-step	OE2024F	-	conserved hypothetical protein	0	11.9	3	1	0.95	0.37	-1.95	-
IP015L2	OE2410R	CheC2	one-step	OE2120F	-	conserved hypothetical protein	0	13	4	1	0.31	0.05	0.21	-
IP015L2	OE2410R	CheC2	one-step	OE2121F	-	conserved hypothetical protein	1	18.7	4	1	0.37	0.05	-0.3	-
IP015L2	OE2410R	CheC2	one-step	OE2138F	acd2	probable acyl/butyryl-CoA dehydrogenase (EC 1.3.99.-)	0	4.5	2	1	0.6	0.09	-1.33	-
IP015L2	OE2410R	CheC2	one-step	OE2168R	htrVI, htr6, htJ	transducer protein htrVI	2	6.3	5	1	0.47	0.1	-0.87	-
IP015L2	OE2410R	CheC2	one-step	OE2170R	tmpC	probable periplasmic substrate-binding protein (membrane lipoprotein tmpC homolog)	0	18.2	6	1	0.31	0.03	0.23	-
IP015L2	OE2410R	CheC2	one-step	OE2189R	htr4, htpVI, htD	transducer protein htr4	2	12.5	9	1	0.34	0.06	-0.01	-
IP015L2	OE2410R	CheC2	one-step	OE2199F	-	probable oxidoreductase (EC 1.1.1.-) (zinc-containing alcohol dehydrogenase family)	0	6.5	2	1	0.95	0.21	-1.94	-
IP015L2	OE2410R	CheC2	one-step	OE2205F	chiA2	chitinase (EC 3.2.1.14)	0	3.5	2	1	1.28	0.3	-2.28	contaminant
IP015L2	OE2410R	CheC2	one-step	OE2296F	psmB	proteasome (EC 3.4.25.1) beta subunit	0	6.2	2	1	0.27	0.01	0.76	contaminant
IP015L2	OE2410R	CheC2	one-step	OE2301R	top6A	DNA topoisomerase (ATP-hydrolyzing) (EC 5.99.1.3) VI subunit A	0	15.8	4	1	1.05	0.64	-2.05	-
IP015L2	OE2410R	CheC2	one-step	OE2302R	top6B	DNA topoisomerase (ATP-hydrolyzing) (EC 5.99.1.3) VI subunit B	0	15.7	13	1	0.24	0.11	1.13	-
IP015L2	OE2410R	CheC2	one-step	OE2303F	gyrB	DNA topoisomerase (ATP-hydrolyzing) (EC 5.99.1.3) subunit B	0	4.6	3	1	0.14	0.02	4.13	-
IP015L2	OE2410R	CheC2	one-step	OE2306F	-	conserved hypothetical protein	0	11.9	2	1	0.45	0.05	-0.77	-
IP015L2	OE2410R	CheC2	one-step	OE2307F	ndh	probable NADH dehydrogenase (EC 1.6.99.3)	0	11.3	4	1	0.68	0.12	-1.54	-
IP015L2	OE2410R	CheC2	one-step	OE2317R	rbsB	ABC-type transport system periplasmic substrate-binding protein	0	18.3	6	1	0.14	0.02	3.99	-
IP015L2	OE2410R	CheC2	one-step	OE2357F	-	monooxygenase (EC 1.14.14.-) (homolog to alkanesulfonate monooxygenase)	0	5.9	2	1	0.75	0.18	-1.67	-
IP015L2	OE2410R	CheC2	one-step	OE2373F	pta	probable phosphate acetyltransferase (EC 2.3.1.8)	0	19.5	6	1	1.77	0.12	-2.77	-
IP015L2	OE2410R	CheC2	one-step	OE2397F	flgB1	flagellin B1	1	42.5	4	1	0.25	0.02	0.94	-
IP015L2	OE2410R	CheC2	one-step	OE2404R	-	conserved hypothetical protein	0	9.4	3	1	0.28	0.04	0.52	-
IP015L2	OE2410R	CheC2	one-step	OE2406R	cheR	protein-glutamate O-methyltransferase (EC 2.1.1.80) cheR	0	15.3	4	1	0.31	0.09	0.19	-
IP015L2	OE2410R	CheC2	one-step	OE2408R	cheD	taxis cluster protein cheD	0	26.5	4	1	0.06	0	14.46	interaction
IP015L2	OE2410R	CheC2	one-step	OE2410R	cheC3	taxis protein cheC3	0	32.2	7	1	0.03	0.01	34.83	bait
IP015L2	OE2410R	CheC2	one-step	OE2415R	cheA	taxis sensor histidine kinase (EC 2.7.3.-) cheA	0	2.5	2	1	0.35	0.07	-0.17	-
IP015L2	OE2410R	CheC2	one-step	OE2443R	-	hypothetical protein	0	34.7	8	1	0.29	0.07	0.4	-
IP015L2	OE2410R	CheC2	one-step	OE2469F	flgA1	flagellin A1	1	35.2	4	1	0.25	0.04	1.02	-
IP015L2	OE2410R	CheC2	one-step	OE2470F	flgA2	flagellin A2	1	47.9	4	1	0.36	0.03	-0.21	-
IP015L2	OE2410R	CheC2	one-step	OE2492F	gch32	GTP cyclohydrolase III (EC 3.5.4.29)	0	12.6	3	1	0.29	0.1	0.43	-
IP015L2	OE2410R	CheC2	one-step	OE2527F	-	conserved hypothetical protein	0	10.5	2	1	0.52	0.14	-1.06	-
IP015L2	OE2410R	CheC2	one-step	OE2548F	stt3	oligosaccharyl transferase	16	3.6	3	1	0.27	0.08	0.74	-
IP015L2	OE2410R	CheC2	one-step	OE2579F	purA	adenylosuccinate synthase (EC 6.3.4.4)	0	7.5	3	1	0.66	0.14	-1.49	-
IP015L2	OE2410R	CheC2	one-step	OE2601R	rpl10	ribosomal protein L10	0	11.4	4	1	0.32	0.02	0.12	-
IP015L2	OE2410R	CheC2	one-step	OE2602R	rpl1	ribosomal protein L1	0	14.2	3	1	0.54	0.04	-1.13	-
IP015L2	OE2410R	CheC2	one-step	OE2618R	-	conserved hypothetical protein	0	12.7	2	1	0.59	0.05	-1.32	-
IP015L2	OE2410R	CheC2	one-step	OE2623R	porA	pyruvate--ferredoxin oxidoreductase (EC 1.2.7.1) alpha subunit	0	5.4	2	1	0.33	0.08	0.07	-
IP015L2	OE2410R	CheC2	one-step	OE2632F	rpl18R	ribosomal protein L18.eR	0	18.8	2	1	0.74	0.25	-1.64	-
IP015L2	OE2410R	CheC2	one-step	OE2633F	rpl13	ribosomal protein L13	0	10.3	2	1	0.53	0.09	-1.1	-
IP015L2	OE2410R	CheC2	one-step	OE2635F	rps9	ribosomal protein S9	0	11.4	2	1	0.88	0.1	-1.87	-
IP015L2	OE2410R	CheC2	one-step	OE2641F	rps2	ribosomal protein S2	0	7.6	2	1	0.61	0.14	-1.37	-
IP015L2	OE2410R	CheC2	one-step	OE2648F	-	conserved hypothetical protein	0	18.5	9	1	0.57	0.08	-1.25	-
IP015L2	OE2410R	CheC2	one-step	OE2685F	nop5	RNA modification ribonucleoprotein complex protein nop5	0	8.7	2	1	0.93	0.25	-1.92	-
IP015L2	OE2410R	CheC2	one-step	OE2728R	gdhA2	glutamate dehydrogenase (EC 1.4.1.-)	0	10.3	4	1	0.63	0.35	-1.4	-
IP015L2	OE2410R	CheC2	one-step	OE2791R	-	hypothetical protein	0	10.2	4	1	0.22	0.03	1.5	-
IP015L2	OE2410R	CheC2	one-step	OE2827R	hflX2	GTP-binding protein	0	9	4	1	0.5	0.1	-1.01	-
IP015L2	OE2410R	CheC2	one-step	OE2828R	-	conserved hypothetical protein	0	6.6	2	1	1	0.26	-2	-
IP015L2	OE2410R	CheC2	one-step	OE2865R	sdhA	succinate dehydrogenase (EC 1.3.99.1) subunit A (flavoprotein)	0	6.3	3	1	0.38	0.12	-0.35	-
IP015L2	OE2410R	CheC2	one-step	OE2866R	sdhB	succinate dehydrogenase (EC 1.3.99.1) subunit B (iron-sulfur protein)	0	6.2	2	1	0.29	0.02	0.43	-
IP015L2	OE2410R	CheC2	one-step	OE2989R	-	conserved hypothetical protein	0	9.3	2	1	0.58	0.14	-1.25	-
IP015L2	OE2410R	CheC2	one-step	OE3017R	ush	UDP-sugar hydrolase (EC 3.6.1.45) / 5'-nucleotidase (EC 3.1.3.5)	1	7.8	5	1	0.16	0.02	3.17	-
IP015L2	OE2410R	CheC2	one-step	OE3028R	-	conserved hypothetical protein	0	5.9	2	1	0.56	0.14	-1.22	-
IP015L2	OE2410R	CheC2	one-step	OE3038F	folD	methylenetetrahydrofolate dehydrogenase (EC 1.5.1.5) / methenyltetrahydrofolate cyclohydrolase (EC 3.5.4.9)	0	25.9	6	1	0.35	0.04	-0.14	-
IP015L2	OE2410R	CheC2	one-step	OE3040R	-	conserved hypothetical protein	0	12.4	2	1	0.17	0.13	2.96	-
IP015L2	OE2410R	CheC2	one-step	OE3059F	dhs	deoxyhypusine synthase (EC 2.5.1.46)	0	7.3	2	1	0.9	1.03	-1.89	-
IP015L2	OE2410R	CheC2	one-step	OE3065R	serA2	phosphoglycerate dehydrogenase (EC 1.1.1.95)	0	7.3	2	1	1.02	0.57	-2.02	-
IP015L2	OE2410R	CheC2	one-step	OE3081F	-	conserved hypothetical protein	0	12.5	5	1	0.58	0.17	-1.27	-
IP015L2	OE2410R	CheC2	one-step	OE3155R	-	conserved hypothetical protein	0	7	4	1	0.92	0.1	-1.92	-
IP015L2	OE2410R	CheC2	one-step	OE3162F	-	upsA domain protein	0	12.3	2	1	1.12	0.03	-2.12	-
IP015L2	OE2410R	CheC2	one-step	OE3167F	htrVIII, htr8, htK	transducer protein htrVIII	5	3.9	2	1	0.33	0.03	0.01	-
IP015L2	OE2410R	CheC2	one-step	OE3168R	-	pyridoxal phosphate-dependent aminotransferase (homolog to acetylornithine aminotransferase)	0	12.9	5	1	0.57	0.02	-1.26	-
IP015L2	OE2410R	CheC2	one-step	OE3190F	-	hypothetical protein	0	6.8	2	1	0.14	0.05	4.01	-
IP015L2	OE2410R	CheC2	one-step	OE3195F	sucB	succinate--CoA ligase (ADP-forming) (EC 6.2.1.5) beta subunit	0	23.6	8	1	0.85	0.08	-1.82	-
IP015L2	OE2410R	CheC2	one-step	OE3196F	sucA	succinate--CoA ligase (ADP-forming) (EC 6.2.1.5) alpha subunit	0	9.7	3	1	0.8	0.12	-1.76	-
IP015L2	OE2410R	CheC2	one-step	OE3207F	cbiT, cobL2	precorrin-8W decarboxylase (EC 1.-.-.-)	0	21.4	3	1	0.3	0.1	0.27	-
IP015L2	OE2410R	CheC2	one-step	OE3238F	cbiE, cobL1	precorrin-6Y C5,15-methyltransferase (decarboxylating) (EC 2.1.1.132)	0	12.4	3	1	0.31	0.07	0.23	-
IP015L2	OE2410R	CheC2	one-step	OE3243F	cbiA, cobB	cobyrinic acid a,c-diamide synthase	0	10	4	1	0.19	0.06	2.24	-
IP015L2	OE2410R	CheC2	one-step	OE3245F	cobO	cob(I)alamin adenosyltransferase (EC 2.5.1.17)	0	8	2	1	0.32	0.03	0.11	-
IP015L2	OE2410R	CheC2	one-step	OE3262R	-	conserved hypothetical protein	0	3.1	2	1	0.43	0.04	-0.68	-
IP015L2	OE2410R	CheC2	one-step	OE3275R	gcvP1	glycine dehydrogenase (decarboxylating) (EC 1.4.4.2) (glycine cleavage system protein P-1)	0	5.4	2	1	0.42	0.07	-0.64	-
IP015L2	OE2410R	CheC2	one-step	OE3305F	rfcB	replication factor C large subunit	0	12.5	6	1	0.33	0.07	0.03	-
IP015L2	OE2410R	CheC2	one-step	OE3322F	-	conserved hypothetical protein	0	13	4	1	0.22	0.03	1.49	-
IP015L2	OE2410R	CheC2	one-step	OE3328R	nrdA2	ribonucleoside-diphosphate reductase (EC 1.17.4.1) alpha subunit	0	18.6	16	1	0.41	0.07	-0.54	-
IP015L2	OE2410R	CheC2	one-step	OE3333R	trpF	phosphoribosylanthranilate isomerase (EC 5.3.1.24)	0	10.1	2	1	0.27	0.03	0.76	-
IP015L2	OE2410R	CheC2	one-step	OE3334R	trpD1	anthranilate phosphoribosyltransferase (EC 2.4.2.18)	0	7.1	2	1	0.33	0.06	0.09	-
IP015L2	OE2410R	CheC2	one-step	OE3343R	-	hypothetical protein	1	16.2	5	1	0.34	0.12	-0.1	-
IP015L2	OE2410R	CheC2	one-step	OE3347F	htrI, htr1	transducer protein htrI	1	17.4	6	1	0.37	0.1	-0.27	-
IP015L2	OE2410R	CheC2	one-step	OE3349F	-	CBS domain protein	0	37.9	14	1	1.64	0.27	-2.64	-
IP015L2	OE2410R	CheC2	one-step	OE3356F	aaa5, cdc48c, cdcH	AAA-type ATPase (transitional ATPase homolog)	0	23.2	15	1	0.84	0.23	-1.82	-
IP015L2	OE2410R	CheC2	one-step	OE3376F	crtB2	geranylgeranyl-diphosphate geranylgeranyltransferase (EC 2.5.1.32) (phytoene synthase)	0	8.1	3	1	0.65	0.04	-1.47	-
IP015L2	OE2410R	CheC2	one-step	OE3388F	rpl3	ribosomal protein L3	0	9.3	4	1	0.63	0.06	-1.41	-
IP015L2	OE2410R	CheC2	one-step	OE3389F	rpl4R	ribosomal protein L4.eR	0	34	7	1	0.55	0.12	-1.17	-
IP015L2	OE2410R	CheC2	one-step	OE3392F	rpl2	ribosomal protein L2	0	9.2	2	1	0.53	0.06	-1.12	-
IP015L2	OE2410R	CheC2	one-step	OE3394F	rpl22	ribosomal protein L22	0	14.1	2	1	0.54	0.13	-1.16	-
IP015L2	OE2410R	CheC2	one-step	OE3395F	rps3	ribosomal protein S3	0	5.3	2	1	0.36	0.08	-0.25	-
IP015L2	OE2410R	CheC2	one-step	OE3402F	rpl14	ribosomal protein L14	0	21.2	3	1	0.49	0.04	-0.97	-
IP015L2	OE2410R	CheC2	one-step	OE3405F	rps4R	ribosomal protein S4.eR	0	12.4	3	1	0.6	0.11	-1.35	-
IP015L2	OE2410R	CheC2	one-step	OE3407F	rpl5	ribosomal protein L5	0	9.7	2	1	1.01	0.08	-2.01	-
IP015L2	OE2410R	CheC2	one-step	OE3410F	rps8	ribosomal protein S8	0	14.6	2	1	0.52	0.04	-1.08	-
IP015L2	OE2410R	CheC2	one-step	OE3412F	rpl32R	ribosomal protein L32.eR	0	7.9	2	1	0.51	0.07	-1.02	-
IP015L2	OE2410R	CheC2	one-step	OE3413F	rpl19R	ribosomal protein L19.eR	0	12.8	2	1	0.52	0.1	-1.09	-
IP015L2	OE2410R	CheC2	one-step	OE3415F	rps5	ribosomal protein S5	0	25.9	6	1	0.56	0.06	-1.22	-
IP015L2	OE2410R	CheC2	one-step	OE3418F	secY	preprotein translocase subunit secY	10	3.3	2	1	0.33	0.03	0.03	-
IP015L2	OE2410R	CheC2	one-step	OE3427F	-	conserved hypothetical protein	3	5.9	2	1	0.27	0.03	0.71	-
IP015L2	OE2410R	CheC2	one-step	OE3474R	cosT, htr5, htpIV, htF	transducer protein cosT	2	16.8	10	1	0.38	0.05	-0.4	-
IP015L2	OE2410R	CheC2	one-step	OE3481R	htrII, htr2	transducer protein htrII	2	6.8	5	1	0.51	0.05	-1.03	-
IP015L2	OE2410R	CheC2	one-step	OE3509R	-	conserved hypothetical protein	0	9.9	5	1	0.41	0.08	-0.54	-
IP015L2	OE2410R	CheC2	one-step	OE3524F	pdxS, pyroA	pyridoxine biosynthesis protein pyridoxal 5'-phosphate synthesis component	0	20.5	6	1	0.51	0.15	-1.03	-
IP015L2	OE2410R	CheC2	one-step	OE3533F	hemY	protoporphyrinogen oxidase (EC 1.3.3.4)	0	5.5	3	1	0.76	0.2	-1.68	-
IP015L2	OE2410R	CheC2	one-step	OE3537R	-	conserved hypothetical protein	0	13.7	2	1	0.92	0.08	-1.91	-
IP015L2	OE2410R	CheC2	one-step	OE3554F	carB	carbamoyl-phosphate synthase (glutamine-hydrolyzing) (EC 6.3.5.5) large subunit	0	6.2	8	1	0.67	0.1	-1.51	-
IP015L2	OE2410R	CheC2	one-step	OE3580R	thrS	threonine--tRNA ligase (EC 6.1.1.3)	0	2.8	2	1	0.85	0.33	-1.81	-
IP015L2	OE2410R	CheC2	one-step	OE3603R	-	uridine phosphorylase (EC 2.4.2.3)	0	7.4	2	1	0.23	0.04	1.3	-
IP015L2	OE2410R	CheC2	one-step	OE3611R	basT, htr3, htC	transducer protein basT	2	9.3	5	1	0.33	0.11	0.03	-
IP015L2	OE2410R	CheC2	one-step	OE3612R	basB	chemotactic signal transduction system periplasmic substrate-binding protein basB	0	5.1	2	1	0.27	0.01	0.75	-
IP015L2	OE2410R	CheC2	one-step	OE3691F	trpD2	probable anthranilate phosphoribosyltransferase (EC 2.4.2.18)	0	10.2	3	1	0.77	0.12	-1.69	-
IP015L2	OE2410R	CheC2	one-step	OE3710R	trkA6	trkA domain protein	0	8.9	2	1	0.17	0.03	2.79	-
IP015L2	OE2410R	CheC2	one-step	OE3712R	oxdhA2	probable branched-chain amino acid dehydrogenase (EC 1.2.4.-) E1 component alpha subunit	0	5.4	2	1	0.47	0.06	-0.86	-
IP015L2	OE2410R	CheC2	one-step	OE3717F	nolA	homolog to NADH dehydrogenase 32K subunit	0	18.5	5	1	0.72	0.09	-1.6	-
IP015L2	OE2410R	CheC2	one-step	OE3718F	ftsZ3	cell division protein ftsZ	0	28.7	11	1	0.61	0.08	-1.36	-
IP015L2	OE2410R	CheC2	one-step	OE3726F	-	conserved hypothetical protein	0	14.8	5	1	0.82	0.23	-1.79	-
IP015L2	OE2410R	CheC2	one-step	OE3784R	secD	preprotein translocase subunit secD	5	15.5	6	1	0.26	0.02	0.93	-
IP015L2	OE2410R	CheC2	one-step	OE3805R	pan1	proteasome-activating nucleotidase	0	14.6	4	1	0.36	0.05	-0.21	-
IP015L2	OE2410R	CheC2	one-step	OE3812R	hisS	histidine--tRNA ligase (EC 6.1.1.21)	0	11.3	5	1	0.55	0.1	-1.17	-
IP015L2	OE2410R	CheC2	one-step	OE3882R	aaa7	AAA-type ATPase (transitional ATPase homolog)	0	9.6	4	1	0.44	0.03	-0.72	-
IP015L2	OE2410R	CheC2	one-step	OE3910R	phnD	ABC-type transport system periplasmic substrate-binding protein (probable substrate phosphate/phosphonate)	0	12.2	5	1	0.19	0.01	2.31	-
IP015L2	OE2410R	CheC2	one-step	OE3922R	glnA	glutamate--ammonia ligase (EC 6.3.1.2)	0	6.8	3	1	0.68	0.17	-1.54	-
IP015L2	OE2410R	CheC2	one-step	OE3925R	ths2, thsB, cctB	thermosome subunit 2	0	18.5	8	1	1	0.33	-2	contaminant
IP015L2	OE2410R	CheC2	one-step	OE3959R	ilvE2	branched-chain-amino-acid aminotransferase (EC 2.6.1.42)	0	11	3	1	1.31	0.12	-2.31	-
IP015L2	OE2410R	CheC2	one-step	OE3985R	atpA	A-type ATP synthase (EC 3.6.3.14) subunit A	0	5.6	3	1	0.64	0.13	-1.44	-
IP015L2	OE2410R	CheC2	one-step	OE3987R	atpC	A-type ATP synthase (EC 3.6.3.14) subunit C	0	10.2	4	1	0.38	0.02	-0.39	-
IP015L2	OE2410R	CheC2	one-step	OE3991R	atpI	A-type ATP synthase (EC 3.6.3.14) subunit I	7	2.2	2	1	0.16	0.06	3.14	-
IP015L2	OE2410R	CheC2	one-step	OE3994F	-	S-adenosylmethionine-dependent methyltransferase (EC 2.1.1.-)	0	18.2	3	1	1.15	0.23	-2.15	-
IP015L2	OE2410R	CheC2	one-step	OE3998R	-	conserved hypothetical protein	0	8	3	1	0.36	0.06	-0.18	-
IP015L2	OE2410R	CheC2	one-step	OE4113F	oxdhA1	probable branched-chain amino acid dehydrogenase (EC 1.2.4.-) E1 component alpha subunit	0	5.1	2	1	0.65	0.19	-1.45	-
IP015L2	OE2410R	CheC2	one-step	OE4114F	oxdhB	probable branched-chain amino acid dehydrogenase (EC 1.2.4.-) E1 component beta subunit	0	13.6	4	1	0.51	0.05	-1.06	-
IP015L2	OE2410R	CheC2	one-step	OE4118R	leuS	leucine--tRNA ligase (EC 6.1.1.4)	0	2.3	2	1	0.37	0.02	-0.32	-
IP015L2	OE2410R	CheC2	one-step	OE4122R	ths1, thsA, cctA	thermosome subunit 1	0	21.2	9	1	0.83	0.09	-1.8	contaminant
IP015L2	OE2410R	CheC2	one-step	OE4142F	rfcC	replication factor C small subunit	0	8.1	3	1	0.61	0.08	-1.38	-
IP015L2	OE2410R	CheC2	one-step	OE4159F	achY	adenosylhomocysteinase (EC 3.3.1.1)	0	12.4	5	1	0.31	0.01	0.2	-
IP015L2	OE2410R	CheC2	one-step	OE4177F	ftsJ	23S rRNA methyltransferase (EC 2.1.1.-)	0	6.9	2	1	0.3	0.02	0.37	-
IP015L2	OE2410R	CheC2	one-step	OE4195F	rfcA	replication factor C small subunit	0	18.3	7	1	0.63	0.06	-1.4	-
IP015L2	OE2410R	CheC2	one-step	OE4197F	-	conserved hypothetical protein	0	16.5	3	1	0.22	0.07	1.45	-
IP015L2	OE2410R	CheC2	one-step	OE4198F	alaS	alanine--tRNA ligase (EC 6.1.1.7)	0	6.4	7	1	0.29	0.07	0.42	-
IP015L2	OE2410R	CheC2	one-step	OE4238R	-	CBS domain protein	3	5.5	3	1	0.29	0.03	0.46	-
IP015L2	OE2410R	CheC2	one-step	OE4260R	-	probable N-acetyltransferase (EC 2.3.1.-)	0	17	2	1	0.17	0.06	2.72	-
IP015L2	OE2410R	CheC2	one-step	OE4268F	hemL	glutamate-1-semialdehyde 2,1-aminomutase (EC 5.4.3.8)	0	14.2	5	1	0.56	0.07	-1.21	-
IP015L2	OE2410R	CheC2	one-step	OE4276F	hemC	hydroxymethylbilane synthase (EC 2.5.1.61) (porphobilinogen deaminase)	0	5.6	2	1	0.37	0.05	-0.28	-
IP015L2	OE2410R	CheC2	one-step	OE4283R	-	probable signal-transducing histidine kinase / response regulator	0	7.1	8	1	0.21	0.12	1.72	-
IP015L2	OE2410R	CheC2	one-step	OE4303R	dppC1	ABC-type transport system permease protein (probable substrate dipeptide/oligopeptide/nickel)	9	13.7	4	1	0.62	0.05	-1.38	-
IP015L2	OE2410R	CheC2	one-step	OE4304R	dppB1	ABC-type transport system permease protein (probable substrate dipeptide/oligopeptide/nickel)	6	7.4	3	1	0.23	0.06	1.33	-
IP015L2	OE2410R	CheC2	one-step	OE4305R	dppA1	ABC-type transport system periplasmic substrate-binding protein (probable substrate dipeptide/oligopeptide/nickel)	0	22.1	9	1	0.21	0.02	1.74	-
IP015L2	OE2410R	CheC2	one-step	OE4339R	nosF	ABC-type transport system ATP-binding protein (probable substrate copper)	0	20.4	6	1	0.31	0.03	0.23	-
IP015L2	OE2410R	CheC2	one-step	OE4357F	-	ABC-type transport system periplasmic substrate-binding protein (probable substrate thiamine)	0	9.1	3	1	0.25	0.07	0.98	-
IP015L2	OE2410R	CheC2	one-step	OE4367R	-	conserved hypothetical protein	0	8	2	1	0.14	0.03	4.19	-
IP015L2	OE2410R	CheC2	one-step	OE4377R	gbp3	probable GTP-binding protein	0	34.6	8	1	1.03	0.13	-2.03	-
IP015L2	OE2410R	CheC2	one-step	OE4405R	serB	phosphoserine phosphatase (EC 3.1.3.3)	0	9.8	2	1	0.46	0.08	-0.83	-
IP015L2	OE2410R	CheC2	one-step	OE4420R	argG	argininosuccinate synthase (EC 6.3.4.5)	0	11.9	5	1	1.26	0.17	-2.26	-
IP015L2	OE2410R	CheC2	one-step	OE4466R	radA1	DNA repair protein	0	20.7	6	1	0.7	0.04	-1.57	-
IP015L2	OE2410R	CheC2	one-step	OE4550F	dppDF2	ABC-type transport system ATP-binding protein (probable substrate dipeptide/oligopeptide/nickel)	0	7.7	7	1	0.38	0.09	-0.37	-
IP015L2	OE2410R	CheC2	one-step	OE4565F	-	conserved hypothetical protein	0	6.6	2	1	0.25	0.05	1.03	-
IP015L2	OE2410R	CheC2	one-step	OE4568R	-	conserved hypothetical protein	0	5.7	2	1	0.31	0.04	0.25	-
IP015L2	OE2410R	CheC2	one-step	OE4571R	pepB3	probable leucyl aminopeptidase (EC 3.4.11.1)	0	6.3	2	1	0.32	0.03	0.14	-
IP015L2	OE2410R	CheC2	one-step	OE4677F	uvrD	DNA helicase II (EC 3.6.1.-)	0	3	2	1	0.7	0.21	-1.56	-
IP015L2	OE2410R	CheC2	one-step	OE4699F	uvrA	excinuclease ABC subunit A	0	3.2	3	1	0.7	0.18	-1.57	-
IP015L2	OE2410R	CheC2	one-step	OE4712F	-	conserved hypothetical protein	0	25.4	3	1	0.03	0.01	29.39	interaction
IP015L2	OE2410R	CheC2	one-step	OE4721R	aef1a, tuf	translation elongation factor aEF-1 alpha subunit	0	16.9	7	1	0.75	0.17	-1.66	-
IP015L2	OE2410R	CheC2	one-step	OE4729R	aef2, fus	translation elongation factor aEF-2	0	12.5	9	1	0.67	0.12	-1.5	-
IP015L2	OE2410R	CheC2	one-step	OE4735R	rps7	ribosomal protein S7	0	34.8	5	1	0.59	0.11	-1.3	-
IP015L2	OE2410R	CheC2	one-step	OE4736R	rps12	ribosomal protein S12	0	21.1	4	1	0.55	0.03	-1.19	-
IP015L2	OE2410R	CheC2	one-step	OE4739R	rpoA2, rpoC	DNA-directed RNA polymerase (EC 2.7.7.6) subunit A'' (subunit C)	0	8.6	4	1	0.49	0.03	-0.97	-
IP015L2	OE2410R	CheC2	one-step	OE4740R	rpoA1, rpoA	DNA-directed RNA polymerase (EC 2.7.7.6) subunit A' (subunit A)	0	13.7	13	1	0.44	0.09	-0.73	-
IP015L2	OE2410R	CheC2	one-step	OE4741R	rpoB1	DNA-directed RNA polymerase (EC 2.7.7.6) subunit B'	0	4.6	2	1	0.41	0.05	-0.57	-
IP015L2	OE2410R	CheC2	one-step	OE4748F	-	conserved hypothetical protein	1	7.9	4	1	0.19	0.07	2.1	-
IP015L2	OE2410R	CheC2	one-step	OE4759F	csg	major cell surface glycoprotein	1	20.9	13	1	0.25	0.04	0.97	-
IP015L2	OE2410R	CheC2	one-step	OE5048F	-	conserved hypothetical protein	0	47	9	1	0.35	0.09	-0.15	-
IP015L2	OE2410R	CheC2	one-step	OE5089F	-	upsA domain protein	0	15.8	2	1	1.02	0.35	-2.02	-
IP015L2	OE2410R	CheC2	one-step	OE5108F	parA4	parA domain protein	0	7.3	3	1	0.22	0.09	1.48	-
IP015L2	OE2410R	CheC2	one-step	OE5122R	gvpF2	gas-vesicle operon protein gvpF2	0	16.1	3	1	0.22	0.03	1.65	-
IP015L2	OE2410R	CheC2	one-step	OE5142F	ftsZ5	cell division protein ftsZ	0	11.4	4	1	0.86	0.14	-1.84	-
IP015L2	OE2410R	CheC2	one-step	OE5186R	perA	catalase (EC 1.11.1.6) (including: peroxidase (EC 1.11.1.7))	0	4.4	2	1	0.56	0.12	-1.21	-
IP015L2	OE2410R	CheC2	one-step	OE5201F	pyrB	aspartate carbamoyltransferase (EC 2.1.3.2) catalytic subunit	0	13.9	4	1	0.34	0.19	-0.08	-
IP015L2	OE2410R	CheC2	one-step	OE5202F	pyrI	aspartate carbamoyltransferase (EC 2.1.3.2) regulatory subunit	0	18.2	3	1	0.93	0.07	-1.92	-
IP015L2	OE2410R	CheC2	one-step	OE5204R	arcD	arginine/ornithine antiporter	11	6.2	3	1	0.45	0.03	-0.77	-
IP015L2	OE2410R	CheC2	one-step	OE5205R	arcB	ornithine carbamoyltransferase (EC 2.1.3.3)	0	11.9	3	1	0.53	0.08	-1.12	-
IP015L2	OE2410R	CheC2	one-step	OE5212F	sph1	SMC-like protein sph1	0	40.5	24	1	1.12	0.35	-2.12	-
IP015L2	OE2410R	CheC2	one-step	OE6098R	-	conserved hypothetical protein	0	23.6	4	1	0.99	0.18	-1.99	-
IP015L2	OE2410R	CheC2	one-step	OE6230R, OE7110R	-	conserved hypothetical protein (nonfunctional)	0	51.2	11	1	0.41	0.07	-0.6	-
IP015L2	OE2410R	CheC2	one-step	OE8023F, OE7192F	-	conserved hypothetical protein	0	12.7	3	1	0.27	0.04	0.68	-
	Bait			Prey
Experiment	ID	Name	Method	ID	Gene	Annotation	# TM helices	Coverage (%)	Peptides (unique)	Protein Prob	ASAPRatio (L/H)	ASAP STD (L/H)	Association Score	Association Rating
IP016L1	OE2414R	CheC1	one-step	OE1001F	-	conserved hypothetical protein	1	15.5	6	1	0.14	0.03	4.15	-
IP016L1	OE2414R	CheC1	one-step	OE1254R	-	conserved hypothetical protein	0	11.3	2	1	0.15	0.04	4.01	-
IP016L1	OE2414R	CheC1	one-step	OE1268F	boa1	probable transcription regulator boa1	0	5.1	4	1	0.41	0.03	-0.57	-
IP016L1	OE2414R	CheC1	one-step	OE1270F	gdhA3	glutamate dehydrogenase (NAD+) (EC 1.4.1.2)	0	7.2	3	1	2.95	1.03	-3.95	-
IP016L1	OE2414R	CheC1	one-step	OE1275F	psmA	proteasome (EC 3.4.25.1) alpha subunit	0	24.9	7	1	0.11	0.02	5.78	contaminant
IP016L1	OE2414R	CheC1	one-step	OE1373R	rpl37aR	ribosomal protein L37a.eR	0	27.4	2	1	0.65	0.13	-1.47	-
IP016L1	OE2414R	CheC1	one-step	OE1399R	tfbG	transcription initiation factor TFB	0	5.9	2	1	0.55	0.04	-1.17	-
IP016L1	OE2414R	CheC1	one-step	OE1465F	lon	endopeptidase La (EC 3.4.21.53)	2	8.7	7	1	0.2	0.04	1.89	-
IP016L1	OE2414R	CheC1	one-step	OE1470F	trpB	tryptophan synthase (EC 4.2.1.20) beta subunit	0	12.6	4	1	0.63	0.09	-1.42	-
IP016L1	OE2414R	CheC1	one-step	OE1474R	-	conserved hypothetical protein	0	38.6	4	1	0.39	0.07	-0.45	-
IP016L1	OE2414R	CheC1	one-step	OE1500R	ppsA	pyruvate, water dikinase (EC 2.7.9.2)	0	5.9	4	1	0.15	0.1	3.9	-
IP016L1	OE2414R	CheC1	one-step	OE1515R	smc	chromosome segregation protein	0	1.6	2	1	0.81	0.04	-1.77	-
IP016L1	OE2414R	CheC1	one-step	OE1539F	-	conserved hypothetical protein	4	7.7	2	1	0.15	0.02	3.55	-
IP016L1	OE2414R	CheC1	one-step	OE1592R	epf2	mRNA 3'-end processing factor homolog	0	14.8	10	1	0.81	0.1	-1.77	-
IP016L1	OE2414R	CheC1	one-step	OE1657R	-	geranylgeranyl hydrogenase homolog	0	5.9	3	1	0.45	0.09	-0.76	-
IP016L1	OE2414R	CheC1	one-step	OE1679R	pstS2	ABC-type transport system periplasmic substrate-binding protein (probable substrate phosphate)	0	26.5	6	1	0.09	0.02	7.92	interaction
IP016L1	OE2414R	CheC1	one-step	OE1736R	dnaJ	molecular chaperone dnaJ	0	13.6	6	1	0.92	0.09	-1.91	contaminant
IP016L1	OE2414R	CheC1	one-step	OE1737R	dnaK	dnaK-type molecular chaperone hsp70	0	24.8	15	1	0.05	0.02	19.21	contaminant
IP016L1	OE2414R	CheC1	one-step	OE1770F	rad50	DNA double-strand break repair ATPase	0	3.4	4	1	0.78	0.29	-1.72	-
IP016L1	OE2414R	CheC1	one-step	OE1872R	petD	cytochrome bc1 complex (EC 1.10.2.-) cytochrome b/c subunit	5	6.3	2	1	0.11	0.02	5.84	-
IP016L1	OE2414R	CheC1	one-step	OE1954F	nuoB	NADH dehydrogenase-like complex (EC 1.6.5.-) subunit B	0	9.8	2	1	0.38	0.04	-0.36	-
IP016L1	OE2414R	CheC1	one-step	OE2024F	-	conserved hypothetical protein	0	7.8	2	1	0.73	0.1	-1.63	-
IP016L1	OE2414R	CheC1	one-step	OE2042F	yvgX	probable copper-transporting ATPase (EC 3.6.1.-)	8	3.2	3	1	0.07	0.01	12.09	interaction
IP016L1	OE2414R	CheC1	one-step	OE2149R	-	conserved hypothetical protein	0	4.4	2	1	0.26	0.01	0.89	-
IP016L1	OE2414R	CheC1	one-step	OE2159R	rps3aR	ribosomal protein S3a.eR	0	9.2	2	1	0.63	0.1	-1.42	-
IP016L1	OE2414R	CheC1	one-step	OE2189R	htr4, htpVI, htD	transducer protein htr4	2	7.8	6	1	0.19	0.06	2.49	-
IP016L1	OE2414R	CheC1	one-step	OE2205F	chiA2	chitinase (EC 3.2.1.14)	0	3.3	2	1	0.79	0.23	-1.73	contaminant
IP016L1	OE2414R	CheC1	one-step	OE2302R	top6B	DNA topoisomerase (ATP-hydrolyzing) (EC 5.99.1.3) VI subunit B	0	3.7	3	1	0.3	0.08	0.32	-
IP016L1	OE2414R	CheC1	one-step	OE2303F	gyrB	DNA topoisomerase (ATP-hydrolyzing) (EC 5.99.1.3) subunit B	0	2.7	2	1	0.45	0.09	-0.77	-
IP016L1	OE2414R	CheC1	one-step	OE2307F	ndh	probable NADH dehydrogenase (EC 1.6.99.3)	0	13.6	5	1	0.58	0.11	-1.29	-
IP016L1	OE2414R	CheC1	one-step	OE2317R	rbsB	ABC-type transport system periplasmic substrate-binding protein	0	16.3	4	1	0.17	0.04	3.13	-
IP016L1	OE2414R	CheC1	one-step	OE2390R	flaD	fla cluster protein flaD	0	10.3	2	1	0.44	0.08	-0.73	-
IP016L1	OE2414R	CheC1	one-step	OE2408R	cheD	taxis cluster protein cheD	0	11.6	2	1	0.36	0.05	-0.21	-
IP016L1	OE2414R	CheC1	one-step	OE2414R	cheC1, cheJ	taxis protein cheC1	0	79	14	1	0.04	0.03	22.99	bait
IP016L1	OE2414R	CheC1	one-step	OE2443R	-	hypothetical protein	0	23.7	6	1	0.13	0.06	4.53	-
IP016L1	OE2414R	CheC1	one-step	OE2469F	flgA1	flagellin A1	1	35.2	4	1	0.17	0.02	2.75	-
IP016L1	OE2414R	CheC1	one-step	OE2470F	flgA2	flagellin A2	1	32.5	3	1	0.26	0.04	0.87	-
IP016L1	OE2414R	CheC1	one-step	OE2474R	htrXIII, htr13, htL	transducer protein htrXIII	0	4.5	2	1	0.6	0.16	-1.34	-
IP016L1	OE2414R	CheC1	one-step	OE2548F	stt3	oligosaccharyl transferase	16	2.9	3	1	0.11	0.02	6.21	-
IP016L1	OE2414R	CheC1	one-step	OE2641F	rps2	ribosomal protein S2	0	7.6	2	1	0.69	0.13	-1.55	-
IP016L1	OE2414R	CheC1	one-step	OE2648F	-	conserved hypothetical protein	0	12.5	6	1	0.52	0.03	-1.09	-
IP016L1	OE2414R	CheC1	one-step	OE2740F	-	conserved hypothetical protein	0	6.8	2	1	0.54	0.27	-1.13	-
IP016L1	OE2414R	CheC1	one-step	OE2791R	-	hypothetical protein	0	5.8	2	1	0.14	0.01	4.07	-
IP016L1	OE2414R	CheC1	one-step	OE2866R	sdhB	succinate dehydrogenase (EC 1.3.99.1) subunit B (iron-sulfur protein)	0	6.2	2	1	0.27	0.02	0.69	-
IP016L1	OE2414R	CheC1	one-step	OE3017R	ush	UDP-sugar hydrolase (EC 3.6.1.45) / 5'-nucleotidase (EC 3.1.3.5)	1	9.8	6	1	0.12	0.03	5.22	-
IP016L1	OE2414R	CheC1	one-step	OE3116F	-	conserved hypothetical protein	1	12.5	7	1	0.19	0.02	2.43	-
IP016L1	OE2414R	CheC1	one-step	OE3190F	-	hypothetical protein	0	6.8	2	1	0.19	0.02	2.2	-
IP016L1	OE2414R	CheC1	one-step	OE3195F	sucB	succinate--CoA ligase (ADP-forming) (EC 6.2.1.5) beta subunit	0	18.3	7	1	0.51	0.15	-1.02	-
IP016L1	OE2414R	CheC1	one-step	OE3243F	cbiA, cobB	cobyrinic acid a,c-diamide synthase	0	7.2	3	1	0.15	0.02	3.74	-
IP016L1	OE2414R	CheC1	one-step	OE3275R	gcvP1	glycine dehydrogenase (decarboxylating) (EC 1.4.4.2) (glycine cleavage system protein P-1)	0	5.4	2	1	0.28	0.06	0.64	-
IP016L1	OE2414R	CheC1	one-step	OE3305F	rfcB	replication factor C large subunit	0	9.3	4	1	0.56	0.08	-1.2	-
IP016L1	OE2414R	CheC1	one-step	OE3334R	trpD1	anthranilate phosphoribosyltransferase (EC 2.4.2.18)	0	9.2	3	1	0.59	0.03	-1.3	-
IP016L1	OE2414R	CheC1	one-step	OE3356F	aaa5, cdc48c, cdcH	AAA-type ATPase (transitional ATPase homolog)	0	22.2	16	1	0.65	0.1	-1.46	-
IP016L1	OE2414R	CheC1	one-step	OE3376F	crtB2	geranylgeranyl-diphosphate geranylgeranyltransferase (EC 2.5.1.32) (phytoene synthase)	0	11.2	3	1	0.72	0.22	-1.62	-
IP016L1	OE2414R	CheC1	one-step	OE3393F	rps19	ribosomal protein S19	0	18.6	3	1	0.44	0.09	-0.72	-
IP016L1	OE2414R	CheC1	one-step	OE3402F	rpl14	ribosomal protein L14	0	14.4	2	1	0.45	0.12	-0.79	-
IP016L1	OE2414R	CheC1	one-step	OE3415F	rps5	ribosomal protein S5	0	30.2	7	1	0.56	0.2	-1.21	-
IP016L1	OE2414R	CheC1	one-step	OE3474R	cosT, htr5, htpIV, htF	transducer protein cosT	2	8	5	1	0.25	0.05	1.03	-
IP016L1	OE2414R	CheC1	one-step	OE3481R	htrII, htr2	transducer protein htrII	2	2.4	2	1	0.63	0.13	-1.41	-
IP016L1	OE2414R	CheC1	one-step	OE3554F	carB	carbamoyl-phosphate synthase (glutamine-hydrolyzing) (EC 6.3.5.5) large subunit	0	6.4	8	1	0.4	0.04	-0.51	-
IP016L1	OE2414R	CheC1	one-step	OE3611R	basT, htr3, htC	transducer protein basT	2	7	5	1	0.14	0.06	4.32	-
IP016L1	OE2414R	CheC1	one-step	OE3717F	nolA	homolog to NADH dehydrogenase 32K subunit	0	6.9	2	1	0.87	0.09	-1.86	-
IP016L1	OE2414R	CheC1	one-step	OE3718F	ftsZ3	cell division protein ftsZ	0	23.4	9	1	0.58	0.11	-1.27	-
IP016L1	OE2414R	CheC1	one-step	OE3762R	glpK	glycerol kinase (EC 2.7.1.30)	0	6.7	3	1	0.54	0.05	-1.15	-
IP016L1	OE2414R	CheC1	one-step	OE3817R	rps19R	ribosomal protein S19.eR	0	17.9	2	1	0.66	0.15	-1.49	-
IP016L1	OE2414R	CheC1	one-step	OE3832F	-	conserved hypothetical protein	0	13.6	7	1	0.52	0.09	-1.07	-
IP016L1	OE2414R	CheC1	one-step	OE3910R	phnD	ABC-type transport system periplasmic substrate-binding protein (probable substrate phosphate/phosphonate)	0	12.5	6	1	0.11	0.04	5.84	-
IP016L1	OE2414R	CheC1	one-step	OE3925R	ths2, thsB, cctB	thermosome subunit 2	0	26.1	12	1	0.14	0.09	4	contaminant
IP016L1	OE2414R	CheC1	one-step	OE3978R	atpD	A-type ATP synthase (EC 3.6.3.14) subunit D	0	10.3	2	1	0.29	0.06	0.43	-
IP016L1	OE2414R	CheC1	one-step	OE3987R	atpC	A-type ATP synthase (EC 3.6.3.14) subunit C	0	11.4	5	1	0.38	0.34	-0.31	-
IP016L1	OE2414R	CheC1	one-step	OE4114F	oxdhB	probable branched-chain amino acid dehydrogenase (EC 1.2.4.-) E1 component beta subunit	0	10.8	3	1	0.24	0.02	1.09	-
IP016L1	OE2414R	CheC1	one-step	OE4122R	ths1, thsA, cctA	thermosome subunit 1	0	30.6	15	1	0.19	0.03	2.23	contaminant
IP016L1	OE2414R	CheC1	one-step	OE4195F	rfcA	replication factor C small subunit	0	9.9	4	1	0.86	0.1	-1.83	-
IP016L1	OE2414R	CheC1	one-step	OE4238R	-	CBS domain protein	3	3.9	2	1	0.25	0.05	0.93	-
IP016L1	OE2414R	CheC1	one-step	OE4260R	-	probable N-acetyltransferase (EC 2.3.1.-)	0	12.2	2	1	0.26	0.05	0.84	-
IP016L1	OE2414R	CheC1	one-step	OE4304R	dppB1	ABC-type transport system permease protein (probable substrate dipeptide/oligopeptide/nickel)	6	4.4	2	1	0.16	0.03	3.34	-
IP016L1	OE2414R	CheC1	one-step	OE4305R	dppA1	ABC-type transport system periplasmic substrate-binding protein (probable substrate dipeptide/oligopeptide/nickel)	0	27.9	16	1	0.14	0.03	4.02	-
IP016L1	OE2414R	CheC1	one-step	OE4311F	dppA3	ABC-type transport system periplasmic substrate-binding protein (probable substrate dipeptide/oligopeptide/nickel)	0	10.9	6	1	0.13	0.04	5.03	-
IP016L1	OE2414R	CheC1	one-step	OE4339R	nosF	ABC-type transport system ATP-binding protein (probable substrate copper)	0	20.4	6	1	0.1	0.04	6.55	-
IP016L1	OE2414R	CheC1	one-step	OE4377R	gbp3	probable GTP-binding protein	0	29.9	7	1	0.8	0.06	-1.75	-
IP016L1	OE2414R	CheC1	one-step	OE4408F	serA1	phosphoglycerate dehydrogenase (EC 1.1.1.95)	0	3.2	2	1	0.33	0.03	0.02	-
IP016L1	OE2414R	CheC1	one-step	OE4420R	argG	argininosuccinate synthase (EC 6.3.4.5)	0	18.7	8	1	0.99	0.22	-1.99	-
IP016L1	OE2414R	CheC1	one-step	OE4450R	srp54	signal recognition particle 54K protein	0	12	5	1	0.67	0.1	-1.52	-
IP016L1	OE2414R	CheC1	one-step	OE4461F	-	conserved hypothetical protein	0	10.6	3	1	0.98	0.24	-1.98	-
IP016L1	OE2414R	CheC1	one-step	OE4466R	radA1	DNA repair protein	0	34.4	10	1	0.58	0.06	-1.29	-
IP016L1	OE2414R	CheC1	one-step	OE4551F	dppA2	ABC-type transport system periplasmic substrate-binding protein (probable substrate dipeptide/oligopeptide/nickel)	0	9.5	5	1	0.12	0.02	5.37	-
IP016L1	OE2414R	CheC1	one-step	OE4673F	cxp	probable carboxypeptidase (EC 3.4.17.-)	0	6.2	3	1	0.57	0.04	-1.26	-
IP016L1	OE2414R	CheC1	one-step	OE4720R	rps10	ribosomal protein S10	0	25.5	3	1	0.61	0.13	-1.36	-
IP016L1	OE2414R	CheC1	one-step	OE4729R	aef2, fus	translation elongation factor aEF-2	0	6.5	5	1	0.58	0.08	-1.26	-
IP016L1	OE2414R	CheC1	one-step	OE4735R	rps7	ribosomal protein S7	0	38.6	7	1	0.7	0.05	-1.56	-
IP016L1	OE2414R	CheC1	one-step	OE4736R	rps12	ribosomal protein S12	0	12	2	1	0.7	0.03	-1.56	-
IP016L1	OE2414R	CheC1	one-step	OE4740R	rpoA1, rpoA	DNA-directed RNA polymerase (EC 2.7.7.6) subunit A' (subunit A)	0	10.4	11	1	0.41	0.15	-0.58	-
IP016L1	OE2414R	CheC1	one-step	OE4741R	rpoB1	DNA-directed RNA polymerase (EC 2.7.7.6) subunit B'	0	5.4	3	1	0.45	0.07	-0.74	-
IP016L1	OE2414R	CheC1	one-step	OE4742R	rpoB2	DNA-directed RNA polymerase (EC 2.7.7.6) subunit B''	0	6.5	4	1	0.58	0.1	-1.28	-
IP016L1	OE2414R	CheC1	one-step	OE4748F	-	conserved hypothetical protein	1	4.8	2	1	0.28	0.1	0.49	-
IP016L1	OE2414R	CheC1	one-step	OE4759F	csg	major cell surface glycoprotein	1	26.9	16	1	0.17	0.04	3	-
IP016L1	OE2414R	CheC1	one-step	OE5142F	ftsZ5	cell division protein ftsZ	0	8.6	3	1	0.32	0.06	0.14	-
IP016L1	OE2414R	CheC1	one-step	OE5186R	perA	catalase (EC 1.11.1.6) (including: peroxidase (EC 1.11.1.7))	0	2.8	2	1	0.47	0.2	-0.88	-
IP016L1	OE2414R	CheC1	one-step	OE5201F	pyrB	aspartate carbamoyltransferase (EC 2.1.3.2) catalytic subunit	0	15.5	4	1	0.12	0.04	5.59	-
IP016L1	OE2414R	CheC1	one-step	OE5202F	pyrI	aspartate carbamoyltransferase (EC 2.1.3.2) regulatory subunit	0	11	2	1	0.68	0.17	-1.55	-
IP016L1	OE2414R	CheC1	one-step	OE5205R	arcB	ornithine carbamoyltransferase (EC 2.1.3.3)	0	5.8	2	1	0.18	0.02	2.57	-
IP016L1	OE2414R	CheC1	one-step	OE5212F	sph1	SMC-like protein sph1	0	24.6	17	1	1.38	0.26	-2.38	-
IP016L1	OE2414R	CheC1	one-step	OE6230R, OE7110R	-	conserved hypothetical protein (nonfunctional)	0	30	7	1	0.59	0.07	-1.31	-
IP016L1	OE2414R	CheC1	one-step	OE7008F	-	hypothetical protein (encoded by ISH7/ISH24 subtype 1)	4	12.2	2	1	0.44	0.06	-0.74	-
	Bait			Prey
Experiment	ID	Name	Method	ID	Gene	Annotation	# TM helices	Coverage (%)	Peptides (unique)	Protein Prob	ASAPRatio (L/H)	ASAP STD (L/H)	Association Score	Association Rating
IP016L2	OE2416R	CheB	one-step	OE1001F	-	conserved hypothetical protein	1	9	4	1	0.42	0.04	1.39	-
IP016L2	OE2416R	CheB	one-step	OE1275F	psmA	proteasome (EC 3.4.25.1) alpha subunit	0	17.8	4	1	0.23	0.05	3.47	contaminant
IP016L2	OE2416R	CheB	one-step	OE1515R	smc	chromosome segregation protein	0	5.1	6	1	0.74	0.09	0.35	-
IP016L2	OE2416R	CheB	one-step	OE1592R	epf2	mRNA 3'-end processing factor homolog	0	14.2	9	1	0.8	0.1	0.25	-
IP016L2	OE2416R	CheB	one-step	OE1737R	dnaK	dnaK-type molecular chaperone hsp70	0	24.8	15	1	0.04	0.02	25.51	contaminant
IP016L2	OE2416R	CheB	one-step	OE1782F	-	sufB domain protein	0	8	3	1	0.16	0.05	5.42	-
IP016L2	OE2416R	CheB	one-step	OE1783F	-	sufB domain protein	0	5.7	2	1	0.14	0.03	6.01	-
IP016L2	OE2416R	CheB	one-step	OE1862F	ywaD	probable peptidase (EC 3.4.11.-)	0	3.9	2	1	0.65	0.15	0.54	-
IP016L2	OE2416R	CheB	one-step	OE1956F	nuoCD	NADH dehydrogenase-like complex (EC 1.6.5.-) subunit CD	0	6	2	1	0.45	0.16	1.22	-
IP016L2	OE2416R	CheB	one-step	OE2141F	-	conserved hypothetical protein	0	8.4	5	1	0.69	0.12	0.45	-
IP016L2	OE2416R	CheB	one-step	OE2149R	-	conserved hypothetical protein	0	3.9	2	1	0.42	0.1	1.4	-
IP016L2	OE2416R	CheB	one-step	OE2189R	htr4, htpVI, htD	transducer protein htr4	2	7.8	6	1	0.36	0.08	1.81	-
IP016L2	OE2416R	CheB	one-step	OE2274R	purL	phosphoribosylformylglycinamidine synthase (EC 6.3.5.3) component II	0	2.4	2	1	0.1	0.01	9.15	interaction
IP016L2	OE2416R	CheB	one-step	OE2302R	top6B	DNA topoisomerase (ATP-hydrolyzing) (EC 5.99.1.3) VI subunit B	0	2.5	2	1	0.31	0.06	2.27	-
IP016L2	OE2416R	CheB	one-step	OE2373F	pta	probable phosphate acetyltransferase (EC 2.3.1.8)	0	9.6	3	1	0.36	0.03	1.78	-
IP016L2	OE2416R	CheB	one-step	OE2416R	cheB	protein-glutamate methylesterase (EC 3.1.1.61) cheB	0	50.4	12	1	0.04	0.02	24.05	bait
IP016L2	OE2416R	CheB	one-step	OE2469F	flgA1	flagellin A1	1	27	2	1	0.23	0.05	3.3	-
IP016L2	OE2416R	CheB	one-step	OE2601R	rpl10	ribosomal protein L10	0	13.4	5	1	0.37	0.08	1.71	-
IP016L2	OE2416R	CheB	one-step	OE2623R	porA	pyruvate--ferredoxin oxidoreductase (EC 1.2.7.1) alpha subunit	0	2.7	2	1	0.41	0.08	1.45	-
IP016L2	OE2416R	CheB	one-step	OE2648F	-	conserved hypothetical protein	0	10.3	5	1	0.71	0.08	0.4	-
IP016L2	OE2416R	CheB	one-step	OE3017R	ush	UDP-sugar hydrolase (EC 3.6.1.45) / 5'-nucleotidase (EC 3.1.3.5)	1	4.7	3	1	0.38	0.04	1.63	-
IP016L2	OE2416R	CheB	one-step	OE3195F	sucB	succinate--CoA ligase (ADP-forming) (EC 6.2.1.5) beta subunit	0	16.8	6	1	0.55	0.16	0.81	-
IP016L2	OE2416R	CheB	one-step	OE3275R	gcvP1	glycine dehydrogenase (decarboxylating) (EC 1.4.4.2) (glycine cleavage system protein P-1)	0	4.5	2	1	0.32	0.08	2.17	-
IP016L2	OE2416R	CheB	one-step	OE3356F	aaa5, cdc48c, cdcH	AAA-type ATPase (transitional ATPase homolog)	0	16.4	11	1	0.72	0.12	0.39	-
IP016L2	OE2416R	CheB	one-step	OE3389F	rpl4R	ribosomal protein L4.eR	0	6.8	2	1	0.35	0.06	1.85	-
IP016L2	OE2416R	CheB	one-step	OE3395F	rps3	ribosomal protein S3	0	8.6	2	1	0.33	0.09	2.04	-
IP016L2	OE2416R	CheB	one-step	OE3415F	rps5	ribosomal protein S5	0	10.8	2	1	0.36	0.07	1.76	-
IP016L2	OE2416R	CheB	one-step	OE3481R	htrII, htr2	transducer protein htrII	2	3.4	3	1	0.51	0.08	0.94	-
IP016L2	OE2416R	CheB	one-step	OE3542R	-	glutamine-rich alkaline protein	0	11.7	2	1	0.74	0.15	0.35	-
IP016L2	OE2416R	CheB	one-step	OE3554F	carB	carbamoyl-phosphate synthase (glutamine-hydrolyzing) (EC 6.3.5.5) large subunit	0	3.1	4	1	0.59	0.1	0.7	-
IP016L2	OE2416R	CheB	one-step	OE3718F	ftsZ3	cell division protein ftsZ	0	20.3	8	1	0.3	0.06	2.36	-
IP016L2	OE2416R	CheB	one-step	OE3832F	-	conserved hypothetical protein	0	13.6	7	1	0.38	0.04	1.61	-
IP016L2	OE2416R	CheB	one-step	OE3925R	ths2, thsB, cctB	thermosome subunit 2	0	16.9	9	1	0.33	0.08	2.02	contaminant
IP016L2	OE2416R	CheB	one-step	OE3943R	-	conserved hypothetical protein	0	4.5	2	1	0.08	0.01	10.88	interaction
IP016L2	OE2416R	CheB	one-step	OE4114F	oxdhB	probable branched-chain amino acid dehydrogenase (EC 1.2.4.-) E1 component beta subunit	0	6.8	2	1	0.41	0.04	1.46	-
IP016L2	OE2416R	CheB	one-step	OE4122R	ths1, thsA, cctA	thermosome subunit 1	0	22.8	12	1	0.38	0.04	1.69	contaminant
IP016L2	OE2416R	CheB	one-step	OE4159F	achY	adenosylhomocysteinase (EC 3.3.1.1)	0	5.9	3	1	0.28	0.08	2.48	-
IP016L2	OE2416R	CheB	one-step	OE4268F	hemL	glutamate-1-semialdehyde 2,1-aminomutase (EC 5.4.3.8)	0	13.3	5	1	0.84	0.19	0.19	-
IP016L2	OE2416R	CheB	one-step	OE4305R	dppA1	ABC-type transport system periplasmic substrate-binding protein (probable substrate dipeptide/oligopeptide/nickel)	0	17.8	9	1	0.51	0.08	0.95	-
IP016L2	OE2416R	CheB	one-step	OE4420R	argG	argininosuccinate synthase (EC 6.3.4.5)	0	12.6	6	1	0.78	0.1	0.28	-
IP016L2	OE2416R	CheB	one-step	OE4450R	srp54	signal recognition particle 54K protein	0	3.9	2	1	0.65	0.11	0.53	-
IP016L2	OE2416R	CheB	one-step	OE4466R	radA1	DNA repair protein	0	17.2	4	1	0.53	0.06	0.88	-
IP016L2	OE2416R	CheB	one-step	OE4677F	uvrD	DNA helicase II (EC 3.6.1.-)	0	7.4	4	1	0.45	0.1	1.23	-
IP016L2	OE2416R	CheB	one-step	OE4721R	aef1a, tuf	translation elongation factor aEF-1 alpha subunit	0	5.7	2	1	0.55	0.11	0.83	-
IP016L2	OE2416R	CheB	one-step	OE4729R	aef2, fus	translation elongation factor aEF-2	0	6.7	6	1	0.63	0.14	0.59	-
IP016L2	OE2416R	CheB	one-step	OE4741R	rpoB1	DNA-directed RNA polymerase (EC 2.7.7.6) subunit B'	0	3.6	2	1	0.35	0.07	1.83	-
IP016L2	OE2416R	CheB	one-step	OE4742R	rpoB2	DNA-directed RNA polymerase (EC 2.7.7.6) subunit B''	0	3.1	2	1	0.45	0.09	1.24	-
IP016L2	OE2416R	CheB	one-step	OE4759F	csg	major cell surface glycoprotein	1	22.4	14	1	0.47	0.08	1.15	-
IP016L2	OE2416R	CheB	one-step	OE5142F	ftsZ5	cell division protein ftsZ	0	3.9	2	1	0.31	0.08	2.19	-
IP016L2	OE2416R	CheB	one-step	OE5203F	argS	arginine--tRNA ligase (EC 6.1.1.19)	0	5.1	3	1	0.33	0.06	2	-
IP016L2	OE2416R	CheB	one-step	OE5205R	arcB	ornithine carbamoyltransferase (EC 2.1.3.3)	0	7.5	2	1	0.44	0.1	1.26	-
IP016L2	OE2416R	CheB	one-step	OE5212F	sph1	SMC-like protein sph1	0	19.4	14	1	0.98	0.13	0.02	-
	Bait			Prey
Experiment	ID	Name	Method	ID	Gene	Annotation	# TM helices	Coverage (%)	Peptides (unique)	Protein Prob	ASAPRatio (L/H)	ASAP STD (L/H)	Association Score	Association Rating
IP017L2	OE2374R	CheW2	two-step	OE1001F	-	conserved hypothetical protein	1	12.2	5	1	0.95	0.14	0.05	-
IP017L2	OE2374R	CheW2	two-step	OE1164R	-	phosphatase homolog	0	23.9	6	1	0.39	0.09	1.58	-
IP017L2	OE2374R	CheW2	two-step	OE1270F	gdhA3	glutamate dehydrogenase (NAD+) (EC 1.4.1.2)	0	7.5	4	1	0.69	0.12	0.44	-
IP017L2	OE2374R	CheW2	two-step	OE1275F	psmA	proteasome (EC 3.4.25.1) alpha subunit	0	10.7	3	1	2.6	0.52	-1.6	contaminant
IP017L2	OE2374R	CheW2	two-step	OE1319R	ftsZ2	cell division protein ftsZ	0	5.1	2	1	6.79	1.42	-5.79	-
IP017L2	OE2374R	CheW2	two-step	OE1358R	moxR	methanol dehydrogenase regulatory protein	0	6.3	2	1	2.76	0.76	-1.76	-
IP017L2	OE2374R	CheW2	two-step	OE1373R	rpl37aR	ribosomal protein L37a.eR	0	27.4	2	1	3.96	0.69	-2.96	-
IP017L2	OE2374R	CheW2	two-step	OE1442R	-	conserved hypothetical protein	0	19.9	3	1	1.73	0.24	-0.73	-
IP017L2	OE2374R	CheW2	two-step	OE1474R	-	conserved hypothetical protein	0	38.6	4	1	0.53	0.07	0.9	-
IP017L2	OE2374R	CheW2	two-step	OE1500R	ppsA	pyruvate, water dikinase (EC 2.7.9.2)	0	5.6	4	1	5.22	1.05	-4.22	-
IP017L2	OE2374R	CheW2	two-step	OE1515R	smc	chromosome segregation protein	0	4.9	6	1	1.73	0.23	-0.73	-
IP017L2	OE2374R	CheW2	two-step	OE1592R	epf2	mRNA 3'-end processing factor homolog	0	12.6	8	1	1.25	0.14	-0.25	-
IP017L2	OE2374R	CheW2	two-step	OE1652R	-	hypothetical protein	0	21.6	2	1	0.44	0.08	1.28	-
IP017L2	OE2374R	CheW2	two-step	OE1657R	-	geranylgeranyl hydrogenase homolog	0	3.5	2	1	0.73	0.06	0.39	-
IP017L2	OE2374R	CheW2	two-step	OE1736R	dnaJ	molecular chaperone dnaJ	0	11.5	4	1	0.35	0.07	1.89	contaminant
IP017L2	OE2374R	CheW2	two-step	OE1737R	dnaK	dnaK-type molecular chaperone hsp70	0	11.9	7	1	4.93	1.11	-3.93	contaminant
IP017L2	OE2374R	CheW2	two-step	OE1761R	-	conserved hypothetical protein	0	15.3	4	1	0.27	0.05	2.69	-
IP017L2	OE2374R	CheW2	two-step	OE1770F	rad50	DNA double-strand break repair ATPase	0	12.7	12	1	2.18	0.62	-1.18	-
IP017L2	OE2374R	CheW2	two-step	OE1862F	ywaD	probable peptidase (EC 3.4.11.-)	0	3.9	2	1	2.06	0.38	-1.06	-
IP017L2	OE2374R	CheW2	two-step	OE1872R	petD	cytochrome bc1 complex (EC 1.10.2.-) cytochrome b/c subunit	5	10.6	3	1	0.38	0.1	1.64	-
IP017L2	OE2374R	CheW2	two-step	OE1934R	edp	proteinase IV (EC 3.4.-.-)	1	23.3	7	1	0.56	0.05	0.77	-
IP017L2	OE2374R	CheW2	two-step	OE2007F	-	probable hydrolase	0	8.4	2	1	1.12	0.16	-0.12	-
IP017L2	OE2374R	CheW2	two-step	OE2024F	-	conserved hypothetical protein	0	11.1	3	1	1.05	0.25	-0.05	-
IP017L2	OE2374R	CheW2	two-step	OE2120F	-	conserved hypothetical protein	0	7.2	2	1	1.47	0.42	-0.47	-
IP017L2	OE2374R	CheW2	two-step	OE2141F	-	conserved hypothetical protein	0	2.9	2	1	1.36	0.16	-0.36	-
IP017L2	OE2374R	CheW2	two-step	OE2159R	rps3aR	ribosomal protein S3a.eR	0	15.5	3	1	4	0.67	-3	-
IP017L2	OE2374R	CheW2	two-step	OE2168R	htrVI, htr6, htJ	transducer protein htrVI	2	11.9	10	1	0.1	0.02	9.1	interaction
IP017L2	OE2374R	CheW2	two-step	OE2189R	htr4, htpVI, htD	transducer protein htr4	2	10.8	8	1	0.12	0.04	7.59	interaction
IP017L2	OE2374R	CheW2	two-step	OE2205F	chiA2	chitinase (EC 3.2.1.14)	0	5.1	3	1	3.11	2.88	-2.11	contaminant
IP017L2	OE2374R	CheW2	two-step	OE2301R	top6A	DNA topoisomerase (ATP-hydrolyzing) (EC 5.99.1.3) VI subunit A	0	8.7	3	1	0.68	0.18	0.46	-
IP017L2	OE2374R	CheW2	two-step	OE2303F	gyrB	DNA topoisomerase (ATP-hydrolyzing) (EC 5.99.1.3) subunit B	0	3.8	3	1	5.13	3.61	-4.13	-
IP017L2	OE2374R	CheW2	two-step	OE2307F	ndh	probable NADH dehydrogenase (EC 1.6.99.3)	0	10.3	4	1	0.7	0.09	0.43	-
IP017L2	OE2374R	CheW2	two-step	OE2374R	cheW2	purine-binding chemotaxis protein cheW2	0	37.9	5	1	11.04	15.26	-10.04	bait
IP017L2	OE2374R	CheW2	two-step	OE2386R	flaCE	fla cluster protein flaCE	0	4.6	2	1	1.58	0.23	-0.58	-
IP017L2	OE2374R	CheW2	two-step	OE2392R	htr15, htpIX	transducer protein htr15	0	12.1	8	1	0.07	0.03	14.22	interaction
IP017L2	OE2374R	CheW2	two-step	OE2443R	-	hypothetical protein	0	11	3	1	0.3	0.05	2.38	-
IP017L2	OE2374R	CheW2	two-step	OE2474R	htrXIII, htr13, htL	transducer protein htrXIII	0	14.4	5	1	0.07	0.01	12.79	interaction
IP017L2	OE2374R	CheW2	two-step	OE2601R	rpl10	ribosomal protein L10	0	5.7	2	1	3.66	1.36	-2.66	-
IP017L2	OE2374R	CheW2	two-step	OE2602R	rpl1	ribosomal protein L1	0	13.7	3	1	3.08	1.17	-2.08	-
IP017L2	OE2374R	CheW2	two-step	OE2618R	-	conserved hypothetical protein	0	12.7	2	1	0.38	0.04	1.6	-
IP017L2	OE2374R	CheW2	two-step	OE2632F	rpl18R	ribosomal protein L18.eR	0	18.8	2	1	1.68	0.18	-0.68	-
IP017L2	OE2374R	CheW2	two-step	OE2635F	rps9	ribosomal protein S9	0	11.4	2	1	3.93	0.75	-2.93	-
IP017L2	OE2374R	CheW2	two-step	OE2641F	rps2	ribosomal protein S2	0	7.6	2	1	1.15	0.15	-0.15	-
IP017L2	OE2374R	CheW2	two-step	OE2648F	-	conserved hypothetical protein	0	18.3	9	1	3.84	1.04	-2.84	-
IP017L2	OE2374R	CheW2	two-step	OE2740F	-	conserved hypothetical protein	0	6.8	2	1	0.62	0.1	0.61	-
IP017L2	OE2374R	CheW2	two-step	OE2865R	sdhA	succinate dehydrogenase (EC 1.3.99.1) subunit A (flavoprotein)	0	3.1	2	1	0.48	0.09	1.08	-
IP017L2	OE2374R	CheW2	two-step	OE2866R	sdhB	succinate dehydrogenase (EC 1.3.99.1) subunit B (iron-sulfur protein)	0	6.2	2	1	0.33	0.04	2.04	-
IP017L2	OE2374R	CheW2	two-step	OE3017R	ush	UDP-sugar hydrolase (EC 3.6.1.45) / 5'-nucleotidase (EC 3.1.3.5)	1	7.8	5	1	0.81	0.11	0.23	-
IP017L2	OE2374R	CheW2	two-step	OE3167F	htrVIII, htr8, htK	transducer protein htrVIII	5	7.5	3	1	0.08	0.02	12.55	interaction
IP017L2	OE2374R	CheW2	two-step	OE3195F	sucB	succinate--CoA ligase (ADP-forming) (EC 6.2.1.5) beta subunit	0	13.6	5	1	1.37	0.39	-0.37	-
IP017L2	OE2374R	CheW2	two-step	OE3227F	cobT2, cobU	homolog to nicotinate-nucleotide--dimethylbenzimidazole phosphoribosyltransferase	0	10.8	4	1	30.4	7.08	-29.4	-
IP017L2	OE2374R	CheW2	two-step	OE3275R	gcvP1	glycine dehydrogenase (decarboxylating) (EC 1.4.4.2) (glycine cleavage system protein P-1)	0	5.4	2	1	2.36	0.33	-1.36	-
IP017L2	OE2374R	CheW2	two-step	OE3322F	-	conserved hypothetical protein	0	6.6	2	1	5.55	1.83	-4.55	-
IP017L2	OE2374R	CheW2	two-step	OE3328R	nrdA2	ribonucleoside-diphosphate reductase (EC 1.17.4.1) alpha subunit	0	6	6	1	2.31	0.83	-1.31	-
IP017L2	OE2374R	CheW2	two-step	OE3347F	htrI, htr1	transducer protein htrI	1	20.5	9	1	0.12	0.06	7.2	interaction
IP017L2	OE2374R	CheW2	two-step	OE3356F	aaa5, cdc48c, cdcH	AAA-type ATPase (transitional ATPase homolog)	0	21.8	16	1	0.97	0.12	0.03	-
IP017L2	OE2374R	CheW2	two-step	OE3357R	rps8R	ribosomal protein S8.eR	0	32.3	3	1	4.2	0.92	-3.2	-
IP017L2	OE2374R	CheW2	two-step	OE3389F	rpl4R	ribosomal protein L4.eR	0	22.8	5	1	3.85	0.88	-2.85	-
IP017L2	OE2374R	CheW2	two-step	OE3392F	rpl2	ribosomal protein L2	0	14.6	3	1	4.32	0.69	-3.32	-
IP017L2	OE2374R	CheW2	two-step	OE3394F	rpl22	ribosomal protein L22	0	14.1	2	1	5.52	1.2	-4.52	-
IP017L2	OE2374R	CheW2	two-step	OE3400F	rps17	ribosomal protein S17	0	38.5	4	1	5.93	0.73	-4.93	-
IP017L2	OE2374R	CheW2	two-step	OE3402F	rpl14	ribosomal protein L14	0	30.3	4	1	3.1	0.75	-2.1	-
IP017L2	OE2374R	CheW2	two-step	OE3405F	rps4R	ribosomal protein S4.eR	0	12.4	3	1	2.61	0.61	-1.61	-
IP017L2	OE2374R	CheW2	two-step	OE3410F	rps8	ribosomal protein S8	0	14.6	2	1	1.26	0.05	-0.26	-
IP017L2	OE2374R	CheW2	two-step	OE3412F	rpl32R	ribosomal protein L32.eR	0	33.5	7	1	5.48	0.5	-4.48	-
IP017L2	OE2374R	CheW2	two-step	OE3413F	rpl19R	ribosomal protein L19.eR	0	20.8	3	1	4.09	0.69	-3.09	-
IP017L2	OE2374R	CheW2	two-step	OE3415F	rps5	ribosomal protein S5	0	17.9	4	1	3.07	0.6	-2.07	-
IP017L2	OE2374R	CheW2	two-step	OE3456F	-	conserved hypothetical protein	0	7	2	1	0.48	0.11	1.08	-
IP017L2	OE2374R	CheW2	two-step	OE3474R	cosT, htr5, htpIV, htF	transducer protein cosT	2	20	12	1	0.12	0.06	7.56	interaction
IP017L2	OE2374R	CheW2	two-step	OE3481R	htrII, htr2	transducer protein htrII	2	6	4	1	0.11	0.04	8.76	interaction
IP017L2	OE2374R	CheW2	two-step	OE3524F	pdxS, pyroA	pyridoxine biosynthesis protein pyridoxal 5'-phosphate synthesis component	0	20.5	5	1	1.58	0.32	-0.58	-
IP017L2	OE2374R	CheW2	two-step	OE3611R	basT, htr3, htC	transducer protein basT	2	7.7	4	1	0.12	0.03	7.02	interaction
IP017L2	OE2374R	CheW2	two-step	OE3642F	-	conserved hypothetical protein	0	14.2	7	1	5.66	2.18	-4.66	contaminant
IP017L2	OE2374R	CheW2	two-step	OE3717F	nolA	homolog to NADH dehydrogenase 32K subunit	0	6.9	2	1	0.99	0.15	0.01	-
IP017L2	OE2374R	CheW2	two-step	OE3718F	ftsZ3	cell division protein ftsZ	0	28.7	11	1	2.79	0.58	-1.79	-
IP017L2	OE2374R	CheW2	two-step	OE3784R	secD	preprotein translocase subunit secD	5	10	5	1	0.64	0.11	0.56	-
IP017L2	OE2374R	CheW2	two-step	OE3925R	ths2, thsB, cctB	thermosome subunit 2	0	6.3	4	1	2.72	0.69	-1.72	contaminant
IP017L2	OE2374R	CheW2	two-step	OE3940F	-	conserved hypothetical protein	0	34	11	1	23.23	13.72	-22.23	-
IP017L2	OE2374R	CheW2	two-step	OE3943R	-	conserved hypothetical protein	0	6.9	3	1	18.17	12.57	-17.17	-
IP017L2	OE2374R	CheW2	two-step	OE3959R	ilvE2	branched-chain-amino-acid aminotransferase (EC 2.6.1.42)	0	7.1	2	1	1.16	0.15	-0.16	-
IP017L2	OE2374R	CheW2	two-step	OE4122R	ths1, thsA, cctA	thermosome subunit 1	0	9.3	5	1	1.99	0.28	-0.99	contaminant
IP017L2	OE2374R	CheW2	two-step	OE4195F	rfcA	replication factor C small subunit	0	10.9	4	1	1.63	0.21	-0.63	-
IP017L2	OE2374R	CheW2	two-step	OE4268F	hemL	glutamate-1-semialdehyde 2,1-aminomutase (EC 5.4.3.8)	0	16.4	6	1	2.96	0.31	-1.96	-
IP017L2	OE2374R	CheW2	two-step	OE4283R	-	probable signal-transducing histidine kinase / response regulator	0	2.2	3	1	5.48	0.92	-4.48	-
IP017L2	OE2374R	CheW2	two-step	OE4305R	dppA1	ABC-type transport system periplasmic substrate-binding protein (probable substrate dipeptide/oligopeptide/nickel)	0	17.6	10	1	1.29	0.26	-0.29	-
IP017L2	OE2374R	CheW2	two-step	OE4333R	lysC	aspartate kinase (EC 2.7.2.4)	0	5.3	2	1	0.61	0.07	0.63	-
IP017L2	OE2374R	CheW2	two-step	OE4420R	argG	argininosuccinate synthase (EC 6.3.4.5)	0	17.4	8	1	0.62	0.08	0.61	-
IP017L2	OE2374R	CheW2	two-step	OE4571R	pepB3	probable leucyl aminopeptidase (EC 3.4.11.1)	0	6.3	2	1	6.78	1.05	-5.78	-
IP017L2	OE2374R	CheW2	two-step	OE4721R	aef1a, tuf	translation elongation factor aEF-1 alpha subunit	0	8.8	3	1	2.41	0.85	-1.41	-
IP017L2	OE2374R	CheW2	two-step	OE4729R	aef2, fus	translation elongation factor aEF-2	0	2.3	2	1	1.61	0.31	-0.61	-
IP017L2	OE2374R	CheW2	two-step	OE4736R	rps12	ribosomal protein S12	0	42.3	6	1	3.28	0.29	-2.28	-
IP017L2	OE2374R	CheW2	two-step	OE4740R	rpoA1, rpoA	DNA-directed RNA polymerase (EC 2.7.7.6) subunit A' (subunit A)	0	4.5	5	1	1.19	0.17	-0.19	-
IP017L2	OE2374R	CheW2	two-step	OE4759F	csg	major cell surface glycoprotein	1	18.9	12	1	1.37	0.29	-0.37	-
IP017L2	OE2374R	CheW2	two-step	OE5201F	pyrB	aspartate carbamoyltransferase (EC 2.1.3.2) catalytic subunit	0	15.5	4	1	7.72	1.91	-6.72	-
IP017L2	OE2374R	CheW2	two-step	OE5203F	argS	arginine--tRNA ligase (EC 6.1.1.19)	0	7.6	5	1	6.5	3.82	-5.5	-
IP017L2	OE2374R	CheW2	two-step	OE5204R	arcD	arginine/ornithine antiporter	11	6.2	3	1	0.73	0.11	0.37	-
IP017L2	OE2374R	CheW2	two-step	OE5212F	sph1	SMC-like protein sph1	0	24	18	1	1.32	0.17	-0.32	-
IP017L2	OE2374R	CheW2	two-step	OE5234R	-	conserved hypothetical protein (nonfunctional)	1	14.8	3	1	6.83	1.33	-5.83	-
IP017L2	OE2374R	CheW2	two-step	OE5243F	car, htr11, htrXI	transducer protein car	0	14.8	5	1	0.07	0.02	12.85	interaction
IP017L2	OE2374R	CheW2	two-step	OE6098R	-	conserved hypothetical protein	0	7.9	2	1	1.09	0.13	-0.09	-
IP017L2	OE2374R	CheW2	two-step	OE6230R, OE7110R	-	conserved hypothetical protein (nonfunctional)	0	16	4	1	1.08	0.12	-0.08	-
IP017L2	OE2374R	CheW2	two-step	OE7028R	gvpH1	gas-vesicle operon protein gvpH1	0	15.9	3	1	4.71	0.98	-3.71	-
IP017L2	OE2374R	CheW2	two-step	OE8023F, OE7192F	-	conserved hypothetical protein	0	8.3	2	1	0.94	0.18	0.06	-
IP017L2 was done with reversed labelling, i.e. 13C for the bait and 12C for control. Therefore some putative interactors (found in the direct experiment) appear with negative Association score.
	Bait			Prey
Experiment	ID	Name	Method	ID	Gene	Annotation	# TM helices	Coverage (%)	Peptides (unique)	Protein Prob	ASAPRatio (L/H)	ASAP STD (L/H)	Association Score	Association Rating
IP018L2	OE2417R	CheY	two-step	OE1001F	-	conserved hypothetical protein	1	20	6	1	4.3	0.72	1.3	-
IP018L2	OE2417R	CheY	two-step	OE1079F	-	conserved hypothetical protein	0	12	4	1	4.31	1.13	1.31	-
IP018L2	OE2417R	CheY	two-step	OE1164R	-	phosphatase homolog	0	25.7	7	1	2.29	1.51	-0.71	-
IP018L2	OE2417R	CheY	two-step	OE1268F	boa1	probable transcription regulator boa1	0	5.4	4	1	19.47	14.81	16.47	interaction
IP018L2	OE2417R	CheY	two-step	OE1270F	gdhA3	glutamate dehydrogenase (NAD+) (EC 1.4.1.2)	0	19.1	7	1	2.81	0.36	-0.19	-
IP018L2	OE2417R	CheY	two-step	OE1275F	psmA	proteasome (EC 3.4.25.1) alpha subunit	0	20.6	5	1	2.53	0.66	-0.47	contaminant
IP018L2	OE2417R	CheY	two-step	OE1319R	ftsZ2	cell division protein ftsZ	0	7.9	3	1	6.61	1.33	3.61	-
IP018L2	OE2417R	CheY	two-step	OE1399R	tfbG	transcription initiation factor TFB	0	5.6	2	1	3.15	0.3	0.15	-
IP018L2	OE2417R	CheY	two-step	OE1465F	lon	endopeptidase La (EC 3.4.21.53)	2	7.5	4	1	2.65	0.69	-0.35	-
IP018L2	OE2417R	CheY	two-step	OE1474R	-	conserved hypothetical protein	0	29.7	3	1	2.86	0.68	-0.14	-
IP018L2	OE2417R	CheY	two-step	OE1490R	-	conserved hypothetical protein	1	9.2	4	1	1.89	0.27	-1.11	-
IP018L2	OE2417R	CheY	two-step	OE1500R	ppsA	pyruvate, water dikinase (EC 2.7.9.2)	0	4.5	3	1	3.81	1.57	0.81	-
IP018L2	OE2417R	CheY	two-step	OE1515R	smc	chromosome segregation protein	0	13.9	16	1	2.12	0.4	-0.88	-
IP018L2	OE2417R	CheY	two-step	OE1536R	mpcT, htr14	transducer protein mpcT	2	7.8	4	1	36.7	17.38	33.7	interaction
IP018L2	OE2417R	CheY	two-step	OE1547R	arsA1	probable anion-transporting ATPase (EC 3.6.1.-)	0	13.8	2	1	2.62	0.66	-0.38	-
IP018L2	OE2417R	CheY	two-step	OE1592R	epf2	mRNA 3'-end processing factor homolog	0	21.5	12	1	3.25	0.77	0.25	-
IP018L2	OE2417R	CheY	two-step	OE1613R	-	probable acylaminoacyl-peptidase (EC 3.4.19.1)	0	4.5	3	1	9.46	2.54	6.46	-
IP018L2	OE2417R	CheY	two-step	OE1620R	purNH	phosphoribosylglycinamide formyltransferase (EC 2.1.2.2) / phosphoribosylaminoimidazolecarboxamide formyltransferase (EC 2.1.2.3)	0	9.9	5	1	17.78	2.29	14.78	interaction
IP018L2	OE2417R	CheY	two-step	OE1657R	-	geranylgeranyl hydrogenase homolog	0	5.9	3	1	2.15	0.39	-0.85	-
IP018L2	OE2417R	CheY	two-step	OE1736R	dnaJ	molecular chaperone dnaJ	0	8.4	3	1	2.74	1.02	-0.26	contaminant
IP018L2	OE2417R	CheY	two-step	OE1737R	dnaK	dnaK-type molecular chaperone hsp70	0	18.8	9	1	14.77	3.58	11.77	contaminant
IP018L2	OE2417R	CheY	two-step	OE1769F	-	probable phosphoesterase (EC 3.1.-.-)	0	14.2	4	1	7.12	1.94	4.12	-
IP018L2	OE2417R	CheY	two-step	OE1770F	rad50	DNA double-strand break repair ATPase	0	13	8	1	3.53	1.3	0.53	-
IP018L2	OE2417R	CheY	two-step	OE1782F	-	sufB domain protein	0	12.9	6	1	4.49	0.93	1.49	-
IP018L2	OE2417R	CheY	two-step	OE1862F	ywaD	probable peptidase (EC 3.4.11.-)	0	9.9	4	1	6.54	1.45	3.54	-
IP018L2	OE2417R	CheY	two-step	OE1929R	htr16	transducer protein htr16	2	5.9	3	1	6.68	6.43	3.68	-
IP018L2	OE2417R	CheY	two-step	OE1939F	pccB1	propionyl-CoA carboxylase (EC 6.4.1.3) carboxyltransferase component	0	9.5	5	1	5.63	1.2	2.63	-
IP018L2	OE2417R	CheY	two-step	OE1954F	nuoB	NADH dehydrogenase-like complex (EC 1.6.5.-) subunit B	0	9.8	2	1	3.47	0.36	0.47	-
IP018L2	OE2417R	CheY	two-step	OE1956F	nuoCD	NADH dehydrogenase-like complex (EC 1.6.5.-) subunit CD	0	14.6	7	1	2.95	0.36	-0.05	-
IP018L2	OE2417R	CheY	two-step	OE2024F	-	conserved hypothetical protein	0	11.1	3	1	2.87	0.14	-0.13	-
IP018L2	OE2417R	CheY	two-step	OE2100R	spoVR	homolog to spoVR protein	0	2.6	2	0.99	5.55	0.77	2.55	-
IP018L2	OE2417R	CheY	two-step	OE2104R	prkA1	probable prkA-type protein kinase (EC 2.7.1.-)	0	14.3	10	1	6.4	2.7	3.4	-
IP018L2	OE2417R	CheY	two-step	OE2132F	-	conserved hypothetical protein	0	11	2	1	4.01	0.78	1.01	-
IP018L2	OE2417R	CheY	two-step	OE2133R	aldH2	aldehyde dehydrogenase (EC 1.2.1.-)	0	5.4	3	1	7.02	0.62	4.02	-
IP018L2	OE2417R	CheY	two-step	OE2138F	acd2	probable acyl/butyryl-CoA dehydrogenase (EC 1.3.99.-)	0	4.5	2	1	7.97	2.01	4.97	-
IP018L2	OE2417R	CheY	two-step	OE2141F	-	conserved hypothetical protein	0	14.9	9	1	2.63	0.32	-0.37	-
IP018L2	OE2417R	CheY	two-step	OE2159R	rps3aR	ribosomal protein S3a.eR	0	9.2	2	1	2.48	0.13	-0.52	-
IP018L2	OE2417R	CheY	two-step	OE2168R	htrVI, htr6, htJ	transducer protein htrVI	2	28.3	18	1	87.85	42.6	48	interaction
IP018L2	OE2417R	CheY	two-step	OE2170R	tmpC	probable periplasmic substrate-binding protein (membrane lipoprotein tmpC homolog)	0	25.3	7	1	22.8	15	19.8	interaction
IP018L2	OE2417R	CheY	two-step	OE2189R	htr4, htpVI, htD	transducer protein htr4	2	27.6	18	1	21.6	13.73	18.6	interaction
IP018L2	OE2417R	CheY	two-step	OE2195F	htr18	transducer protein htr18	2	4	3	1	16.84	2.81	13.84	interaction
IP018L2	OE2417R	CheY	two-step	OE2196F	potD	periplasmic substrate-binding protein	0	9.4	4	1	14.19	5.5	11.19	interaction
IP018L2	OE2417R	CheY	two-step	OE2205F	chiA2	chitinase (EC 3.2.1.14)	0	10	6	1	23.02	13.78	20.02	contaminant
IP018L2	OE2417R	CheY	two-step	OE2284F	aatA, gatA	aspartyl-tRNA(Asn) amidotransferase (EC 6.3.5.-) subunit A	0	6.1	3	1	1.92	0.28	-1.08	-
IP018L2	OE2417R	CheY	two-step	OE2302R	top6B	DNA topoisomerase (ATP-hydrolyzing) (EC 5.99.1.3) VI subunit B	0	5.1	4	1	3.94	0.7	0.94	-
IP018L2	OE2417R	CheY	two-step	OE2307F	ndh	probable NADH dehydrogenase (EC 1.6.99.3)	0	7.2	3	1	3.32	0.37	0.32	-
IP018L2	OE2417R	CheY	two-step	OE2373F	pta	probable phosphate acetyltransferase (EC 2.3.1.8)	0	16.9	6	1	4.99	1.94	1.99	-
IP018L2	OE2417R	CheY	two-step	OE2386R	flaCE	fla cluster protein flaCE	0	9.5	4	1	3.78	0.74	0.78	-
IP018L2	OE2417R	CheY	two-step	OE2390R	flaD	fla cluster protein flaD	0	10.3	2	1	3.07	0.27	0.07	-
IP018L2	OE2417R	CheY	two-step	OE2392R	htr15, htpIX	transducer protein htr15	0	9.7	4	1	10.06	9.63	7.06	interaction
IP018L2	OE2417R	CheY	two-step	OE2404R	-	conserved hypothetical protein	0	7	2	1	19.26	6.43	16.26	interaction
IP018L2	OE2417R	CheY	two-step	OE2415R	cheA	taxis sensor histidine kinase (EC 2.7.3.-) cheA	0	20.1	9	1	61.1	35.05	48	interaction
IP018L2	OE2417R	CheY	two-step	OE2417R	cheY	response regulator cheY	0	60	4	1	10.65	2.4	7.65	bait
IP018L2	OE2417R	CheY	two-step	OE2443R	-	hypothetical protein	0	19.1	4	1	5.56	0.97	2.56	-
IP018L2	OE2417R	CheY	two-step	OE2469F	flgA1	flagellin A1	1	27	2	1	3.87	0.31	0.87	-
IP018L2	OE2417R	CheY	two-step	OE2474R	htrXIII, htr13, htL	transducer protein htrXIII	0	8.7	3	1	2.31	0.6	-0.69	-
IP018L2	OE2417R	CheY	two-step	OE2602R	rpl1	ribosomal protein L1	0	13.7	3	1	1.79	0.33	-1.21	-
IP018L2	OE2417R	CheY	two-step	OE2618R	-	conserved hypothetical protein	0	20.9	3	1	3.35	0.76	0.35	-
IP018L2	OE2417R	CheY	two-step	OE2619F	aspB3	pyridoxal phosphate-dependent aminotransferase (probable aspartate aminotransferase (EC 2.6.1.1))	0	7.9	3	1	2.84	0.87	-0.16	-
IP018L2	OE2417R	CheY	two-step	OE2629F	rps11	ribosomal protein S11	0	20.5	3	1	2.16	0.69	-0.84	-
IP018L2	OE2417R	CheY	two-step	OE2635F	rps9	ribosomal protein S9	0	11.4	2	1	2.04	0.68	-0.96	-
IP018L2	OE2417R	CheY	two-step	OE2641F	rps2	ribosomal protein S2	0	13.7	3	1	2.23	0.37	-0.77	-
IP018L2	OE2417R	CheY	two-step	OE2648F	-	conserved hypothetical protein	0	27.5	11	1	7	1.15	4	-
IP018L2	OE2417R	CheY	two-step	OE2728R	gdhA2	glutamate dehydrogenase (EC 1.4.1.-)	0	5.8	2	1	2.41	0.82	-0.59	-
IP018L2	OE2417R	CheY	two-step	OE2740F	-	conserved hypothetical protein	0	7.2	2	1	2.81	0.47	-0.19	-
IP018L2	OE2417R	CheY	two-step	OE2791R	-	hypothetical protein	0	5.8	2	1	2.92	0.31	-0.08	-
IP018L2	OE2417R	CheY	two-step	OE2865R	sdhA	succinate dehydrogenase (EC 1.3.99.1) subunit A (flavoprotein)	0	8.5	4	1	3.37	0.51	0.37	-
IP018L2	OE2417R	CheY	two-step	OE3017R	ush	UDP-sugar hydrolase (EC 3.6.1.45) / 5'-nucleotidase (EC 3.1.3.5)	1	8.7	5	1	3.94	0.78	0.94	-
IP018L2	OE2417R	CheY	two-step	OE3081F	-	conserved hypothetical protein	0	11.9	4	1	3.17	0.46	0.17	-
IP018L2	OE2417R	CheY	two-step	OE3101R	bat	bacterioopsin activator	0	3.4	2	1	26.64	26.05	23.64	interaction
IP018L2	OE2417R	CheY	two-step	OE3116F	-	conserved hypothetical protein	1	14.2	7	1	3.86	0.52	0.86	-
IP018L2	OE2417R	CheY	two-step	OE3155R	-	conserved hypothetical protein	0	7.3	5	1	1.76	0.53	-1.24	-
IP018L2	OE2417R	CheY	two-step	OE3167F	htrVIII, htr8, htK	transducer protein htrVIII	5	15.6	7	1	99	42.46	48	interaction
IP018L2	OE2417R	CheY	two-step	OE3168R	-	pyridoxal phosphate-dependent aminotransferase (homolog to acetylornithine aminotransferase)	0	6.8	3	1	3.01	0.43	0.01	-
IP018L2	OE2417R	CheY	two-step	OE3195F	sucB	succinate--CoA ligase (ADP-forming) (EC 6.2.1.5) beta subunit	0	13.4	4	1	2.45	0.76	-0.55	-
IP018L2	OE2417R	CheY	two-step	OE3227F	cobT2, cobU	homolog to nicotinate-nucleotide--dimethylbenzimidazole phosphoribosyltransferase	0	5.4	2	1	16.04	3.12	13.04	interaction
IP018L2	OE2417R	CheY	two-step	OE3243F	cbiA, cobB	cobyrinic acid a,c-diamide synthase	0	7.9	3	1	4.95	0.79	1.95	-
IP018L2	OE2417R	CheY	two-step	OE3262R	-	conserved hypothetical protein	0	3.1	2	1	1.42	0.18	-1.58	-
IP018L2	OE2417R	CheY	two-step	OE3305F	rfcB	replication factor C large subunit	0	15.9	7	1	3.87	1.36	0.87	-
IP018L2	OE2417R	CheY	two-step	OE3328R	nrdA2	ribonucleoside-diphosphate reductase (EC 1.17.4.1) alpha subunit	0	1.8	2	1	2.09	0.56	-0.91	-
IP018L2	OE2417R	CheY	two-step	OE3347F	htrI, htr1	transducer protein htrI	1	56.7	24	1	73.65	55.22	48	interaction
IP018L2	OE2417R	CheY	two-step	OE3349F	-	CBS domain protein	0	21.1	8	1	4.72	0.65	1.72	-
IP018L2	OE2417R	CheY	two-step	OE3356F	aaa5, cdc48c, cdcH	AAA-type ATPase (transitional ATPase homolog)	0	31.4	19	1	2.37	0.46	-0.63	-
IP018L2	OE2417R	CheY	two-step	OE3389F	rpl4R	ribosomal protein L4.eR	0	15.6	3	1	2.65	0.44	-0.35	-
IP018L2	OE2417R	CheY	two-step	OE3393F	rps19	ribosomal protein S19	0	18.6	3	1	3.91	0.77	0.91	-
IP018L2	OE2417R	CheY	two-step	OE3402F	rpl14	ribosomal protein L14	0	15.9	2	1	1.76	0.22	-1.24	-
IP018L2	OE2417R	CheY	two-step	OE3405F	rps4R	ribosomal protein S4.eR	0	9.4	2	1	2.56	0.2	-0.44	-
IP018L2	OE2417R	CheY	two-step	OE3413F	rpl19R	ribosomal protein L19.eR	0	16.1	2	1	1.78	0.15	-1.22	-
IP018L2	OE2417R	CheY	two-step	OE3415F	rps5	ribosomal protein S5	0	30.2	7	1	1.95	0.1	-1.05	-
IP018L2	OE2417R	CheY	two-step	OE3436R	htr17	transducer protein htr17	3	8.6	4	1	97.84	34.46	48	interaction
IP018L2	OE2417R	CheY	two-step	OE3474R	cosT, htr5, htpIV, htF	transducer protein cosT	2	34.4	17	1	63.98	53.6	48	interaction
IP018L2	OE2417R	CheY	two-step	OE3480R	sopII	sensory rhodopsin II	7	13.5	3	1	17.12	15.52	14.12	interaction
IP018L2	OE2417R	CheY	two-step	OE3481R	htrII, htr2	transducer protein htrII	2	24	13	1	37.49	21.37	34.49	interaction
IP018L2	OE2417R	CheY	two-step	OE3554F	carB	carbamoyl-phosphate synthase (glutamine-hydrolyzing) (EC 6.3.5.5) large subunit	0	9.1	11	1	3.59	0.55	0.59	-
IP018L2	OE2417R	CheY	two-step	OE3611R	basT, htr3, htC	transducer protein basT	2	31.2	16	1	46.18	35.89	43.18	interaction
IP018L2	OE2417R	CheY	two-step	OE3612R	basB	chemotactic signal transduction system periplasmic substrate-binding protein basB	0	7.5	2	1	110.4	10.49	48	interaction
IP018L2	OE2417R	CheY	two-step	OE3678R	-	conserved hypothetical protein	0	7.1	2	1	2.14	0.26	-0.86	-
IP018L2	OE2417R	CheY	two-step	OE3691F	trpD2	probable anthranilate phosphoribosyltransferase (EC 2.4.2.18)	0	6	2	0.98	5.91	1.14	2.91	-
IP018L2	OE2417R	CheY	two-step	OE3717F	nolA	homolog to NADH dehydrogenase 32K subunit	0	9.9	3	1	3.97	0.75	0.97	-
IP018L2	OE2417R	CheY	two-step	OE3718F	ftsZ3	cell division protein ftsZ	0	19.5	8	1	1.41	0.88	-1.59	-
IP018L2	OE2417R	CheY	two-step	OE3726F	-	conserved hypothetical protein	0	12.3	4	1	3.37	0.47	0.37	-
IP018L2	OE2417R	CheY	two-step	OE3784R	secD	preprotein translocase subunit secD	5	14.7	6	1	4.17	0.97	1.17	-
IP018L2	OE2417R	CheY	two-step	OE3812R	hisS	histidine--tRNA ligase (EC 6.1.1.21)	0	6.2	3	1	2.78	0.3	-0.22	-
IP018L2	OE2417R	CheY	two-step	OE3817R	rps19R	ribosomal protein S19.eR	0	17.9	2	1	6.53	2.49	3.53	-
IP018L2	OE2417R	CheY	two-step	OE3832F	-	conserved hypothetical protein	0	18.5	7	1	3.26	0.76	0.26	-
IP018L2	OE2417R	CheY	two-step	OE3922R	glnA	glutamate--ammonia ligase (EC 6.3.1.2)	0	9	4	1	3.61	0.65	0.61	-
IP018L2	OE2417R	CheY	two-step	OE3925R	ths2, thsB, cctB	thermosome subunit 2	0	9.2	5	1	2.72	0.69	-0.28	contaminant
IP018L2	OE2417R	CheY	two-step	OE3943R	-	conserved hypothetical protein	0	23.1	8	1	30.01	7.75	27.01	interaction
IP018L2	OE2417R	CheY	two-step	OE3985R	atpA	A-type ATP synthase (EC 3.6.3.14) subunit A	0	4.1	2	1	4.2	2.46	1.2	-
IP018L2	OE2417R	CheY	two-step	OE4027F	-	conserved hypothetical protein	0	35.8	4	1	4.65	3.8	1.65	-
IP018L2	OE2417R	CheY	two-step	OE4114F	oxdhB	probable branched-chain amino acid dehydrogenase (EC 1.2.4.-) E1 component beta subunit	0	13.6	4	1	5.83	1.76	2.83	-
IP018L2	OE2417R	CheY	two-step	OE4122R	ths1, thsA, cctA	thermosome subunit 1	0	18.7	9	1	2.29	1.13	-0.71	contaminant
IP018L2	OE2417R	CheY	two-step	OE4142F	rfcC	replication factor C small subunit	0	8.4	3	1	1.52	0.27	-1.48	-
IP018L2	OE2417R	CheY	two-step	OE4238R	-	CBS domain protein	3	3.7	2	1	3.09	0.53	0.09	-
IP018L2	OE2417R	CheY	two-step	OE4268F	hemL	glutamate-1-semialdehyde 2,1-aminomutase (EC 5.4.3.8)	0	23.8	9	1	4.14	1.32	1.14	-
IP018L2	OE2417R	CheY	two-step	OE4283R	-	probable signal-transducing histidine kinase / response regulator	0	1.9	2	1	4.52	1.23	1.52	-
IP018L2	OE2417R	CheY	two-step	OE4305R	dppA1	ABC-type transport system periplasmic substrate-binding protein (probable substrate dipeptide/oligopeptide/nickel)	0	31.7	15	1	5.03	1.4	2.03	-
IP018L2	OE2417R	CheY	two-step	OE4311F	dppA3	ABC-type transport system periplasmic substrate-binding protein (probable substrate dipeptide/oligopeptide/nickel)	0	7.4	5	1	3.16	0.47	0.16	-
IP018L2	OE2417R	CheY	two-step	OE4333R	lysC	aspartate kinase (EC 2.7.2.4)	0	5.3	2	1	1.52	0.2	-1.48	-
IP018L2	OE2417R	CheY	two-step	OE4339R	nosF	ABC-type transport system ATP-binding protein (probable substrate copper)	0	6.2	2	1	2.35	0.25	-0.65	-
IP018L2	OE2417R	CheY	two-step	OE4377R	gbp3	probable GTP-binding protein	0	29	6	1	3.46	0.62	0.46	-
IP018L2	OE2417R	CheY	two-step	OE4420R	argG	argininosuccinate synthase (EC 6.3.4.5)	0	17.4	8	1	2.3	0.15	-0.7	-
IP018L2	OE2417R	CheY	two-step	OE4450R	srp54	signal recognition particle 54K protein	0	8.5	4	1	1.76	0.41	-1.24	-
IP018L2	OE2417R	CheY	two-step	OE4466R	radA1	DNA repair protein	0	14.6	4	1	8.12	1.62	5.12	-
IP018L2	OE2417R	CheY	two-step	OE4558R	pyrC	dihydroorotase (EC 3.5.2.3)	0	7.3	2	1	9.87	16.39	6.87	-
IP018L2	OE2417R	CheY	two-step	OE4571R	pepB3	probable leucyl aminopeptidase (EC 3.4.11.1)	0	6.5	2	1	2.43	0.59	-0.57	-
IP018L2	OE2417R	CheY	two-step	OE4613F	acn	aconitate hydratase (EC 4.2.1.3)	0	7.7	5	1	9.2	1.92	6.2	-
IP018L2	OE2417R	CheY	two-step	OE4651F	-	probable ribose-1,5-bisphosphate isomerase	0	12.9	3	1	34.1	8.19	31.1	interaction
IP018L2	OE2417R	CheY	two-step	OE4671R	-	conserved hypothetical protein	0	8.6	4	1	2.59	0.45	-0.41	-
IP018L2	OE2417R	CheY	two-step	OE4673F	cxp	probable carboxypeptidase (EC 3.4.17.-)	0	7.4	4	1	5.96	1.1	2.96	-
IP018L2	OE2417R	CheY	two-step	OE4677F	uvrD	DNA helicase II (EC 3.6.1.-)	0	3	2	1	3.29	0.91	0.29	-
IP018L2	OE2417R	CheY	two-step	OE4720R	rps10	ribosomal protein S10	0	15.7	2	1	2.53	0.73	-0.47	-
IP018L2	OE2417R	CheY	two-step	OE4721R	aef1a, tuf	translation elongation factor aEF-1 alpha subunit	0	13.3	4	1	8.87	3	5.87	-
IP018L2	OE2417R	CheY	two-step	OE4729R	aef2, fus	translation elongation factor aEF-2	0	7.4	5	1	1.94	0.39	-1.06	-
IP018L2	OE2417R	CheY	two-step	OE4735R	rps7	ribosomal protein S7	0	17.1	3	1	1.86	0.03	-1.14	-
IP018L2	OE2417R	CheY	two-step	OE4736R	rps12	ribosomal protein S12	0	35.2	5	1	1.5	0.28	-1.5	-
IP018L2	OE2417R	CheY	two-step	OE4740R	rpoA1, rpoA	DNA-directed RNA polymerase (EC 2.7.7.6) subunit A' (subunit A)	0	2.3	2	1	2.52	0.33	-0.48	-
IP018L2	OE2417R	CheY	two-step	OE4741R	rpoB1	DNA-directed RNA polymerase (EC 2.7.7.6) subunit B'	0	5.4	3	1	1.94	0.25	-1.06	-
IP018L2	OE2417R	CheY	two-step	OE4742R	rpoB2	DNA-directed RNA polymerase (EC 2.7.7.6) subunit B''	0	12.6	8	1	2.03	0.31	-0.97	-
IP018L2	OE2417R	CheY	two-step	OE4759F	csg	major cell surface glycoprotein	1	19.6	12	1	4.55	1.29	1.55	-
IP018L2	OE2417R	CheY	two-step	OE5108F	parA4	parA domain protein	0	5.5	2	1	2.51	0.62	-0.49	-
IP018L2	OE2417R	CheY	two-step	OE5186R	perA	catalase (EC 1.11.1.6) (including: peroxidase (EC 1.11.1.7))	0	4	3	1	3.18	0.46	0.18	-
IP018L2	OE2417R	CheY	two-step	OE5204R	arcD	arginine/ornithine antiporter	11	9.1	4	1	6.33	0.95	3.33	-
IP018L2	OE2417R	CheY	two-step	OE5212F	sph1	SMC-like protein sph1	0	41.8	26	1	2.39	0.65	-0.61	-
IP018L2	OE2417R	CheY	two-step	OE5234R	-	conserved hypothetical protein (nonfunctional)	1	14.8	3	1	19.81	28.22	16.81	interaction
IP018L2	OE2417R	CheY	two-step	OE6059R	-	probable iron-sulfur protein (4Fe-4S)	0	2.3	2	1	1.82	0.18	-1.18	-
IP018L2	OE2417R	CheY	two-step	OE6230R, OE7110R	-	conserved hypothetical protein (nonfunctional)	0	20.7	4	1	6.73	2.27	3.73	-
IP018L2	OE2417R	CheY	two-step	OE7082F, OE6202F, OE5408A1F	-	conserved hypothetical protein	0	13.4	2	1	2.6	0.54	-0.4	-
	Bait			Prey
Experiment	ID	Name	Method	ID	Gene	Annotation	# TM helices	Coverage (%)	Peptides (unique)	Protein Prob	ASAPRatio (L/H)	ASAP STD (L/H)	Association Score	Association Rating
IP019L2	OE3280R	CheC2	one-step	OE1001F	-	conserved hypothetical protein	1	20	7	1	0.18	0.02	2.32	-
IP019L2	OE3280R	CheC2	one-step	OE1079F	-	conserved hypothetical protein	0	9.3	3	1	0.42	0.11	-0.64	-
IP019L2	OE3280R	CheC2	one-step	OE1268F	boa1	probable transcription regulator boa1	0	3.9	2	1	0.19	0.08	2.31	-
IP019L2	OE3280R	CheC2	one-step	OE1270F	gdhA3	glutamate dehydrogenase (NAD+) (EC 1.4.1.2)	0	11.9	5	1	0.63	0.12	-1.41	-
IP019L2	OE3280R	CheC2	one-step	OE1275F	psmA	proteasome (EC 3.4.25.1) alpha subunit	0	26.5	7	1	0.12	0.01	5.24	contaminant
IP019L2	OE3280R	CheC2	one-step	OE1319R	ftsZ2	cell division protein ftsZ	0	8.4	3	1	0.28	0.04	0.54	-
IP019L2	OE3280R	CheC2	one-step	OE1399R	tfbG	transcription initiation factor TFB	0	5.6	2	1	0.75	0.12	-1.67	-
IP019L2	OE3280R	CheC2	one-step	OE1465F	lon	endopeptidase La (EC 3.4.21.53)	2	5.6	4	1	0.26	0.04	0.82	-
IP019L2	OE3280R	CheC2	one-step	OE1470F	trpB	tryptophan synthase (EC 4.2.1.20) beta subunit	0	7.9	3	1	0.8	0.15	-1.75	-
IP019L2	OE3280R	CheC2	one-step	OE1474R	-	conserved hypothetical protein	0	17.8	2	1	0.32	0.02	0.13	-
IP019L2	OE3280R	CheC2	one-step	OE1490R	-	conserved hypothetical protein	1	5.1	2	1	0.15	0.02	3.69	-
IP019L2	OE3280R	CheC2	one-step	OE1500R	ppsA	pyruvate, water dikinase (EC 2.7.9.2)	0	4.3	3	1	0.2	0.03	2.08	-
IP019L2	OE3280R	CheC2	one-step	OE1515R	smc	chromosome segregation protein	0	6.1	6	1	0.59	0.11	-1.31	-
IP019L2	OE3280R	CheC2	one-step	OE1592R	epf2	mRNA 3'-end processing factor homolog	0	19.3	12	1	0.76	0.13	-1.68	-
IP019L2	OE3280R	CheC2	one-step	OE1620R	purNH	phosphoribosylglycinamide formyltransferase (EC 2.1.2.2) / phosphoribosylaminoimidazolecarboxamide formyltransferase (EC 2.1.2.3)	0	10.4	5	1	0.61	0.24	-1.36	-
IP019L2	OE3280R	CheC2	one-step	OE1653R	nhaC1	antiporter (homolog to Na+/H+ antiporter)	11	3.1	2	1	0.14	0.02	4.19	-
IP019L2	OE3280R	CheC2	one-step	OE1675R	pstB2	ABC-type transport system ATP-binding protein (probable substrate phosphate)	0	5.7	2	1	0.44	0.12	-0.75	-
IP019L2	OE3280R	CheC2	one-step	OE1679R	pstS2	ABC-type transport system periplasmic substrate-binding protein (probable substrate phosphate)	0	7.8	2	1	0.18	0.02	2.71	-
IP019L2	OE3280R	CheC2	one-step	OE1736R	dnaJ	molecular chaperone dnaJ	0	23.8	8	1	0.46	0.11	-0.83	contaminant
IP019L2	OE3280R	CheC2	one-step	OE1737R	dnaK	dnaK-type molecular chaperone hsp70	0	31.3	16	1	0.04	0.01	24.6	contaminant
IP019L2	OE3280R	CheC2	one-step	OE1765R	pan2	proteasome-activating nucleotidase	0	9.9	4	1	0.47	0.16	-0.87	-
IP019L2	OE3280R	CheC2	one-step	OE1770F	rad50	DNA double-strand break repair ATPase	0	2.9	2	0.99	1.26	0.31	-2.26	-
IP019L2	OE3280R	CheC2	one-step	OE1782F	-	sufB domain protein	0	6.3	3	1	0.21	0.03	1.83	-
IP019L2	OE3280R	CheC2	one-step	OE1783F	-	sufB domain protein	0	5.7	2	1	0.19	0.04	2.17	-
IP019L2	OE3280R	CheC2	one-step	OE1862F	ywaD	probable peptidase (EC 3.4.11.-)	0	5.3	3	1	0.94	0.12	-1.93	-
IP019L2	OE3280R	CheC2	one-step	OE1872R	petD	cytochrome bc1 complex (EC 1.10.2.-) cytochrome b/c subunit	5	6.3	2	1	0.12	0.02	5.31	-
IP019L2	OE3280R	CheC2	one-step	OE1934R	edp	proteinase IV (EC 3.4.-.-)	1	19.7	5	1	0.18	0.04	2.42	-
IP019L2	OE3280R	CheC2	one-step	OE1954F	nuoB	NADH dehydrogenase-like complex (EC 1.6.5.-) subunit B	0	9.8	2	1	0.22	0.03	1.47	-
IP019L2	OE3280R	CheC2	one-step	OE1956F	nuoCD	NADH dehydrogenase-like complex (EC 1.6.5.-) subunit CD	0	11.4	5	1	0.26	0.06	0.8	-
IP019L2	OE3280R	CheC2	one-step	OE2007F	-	probable hydrolase	0	5.5	2	1	0.67	0.09	-1.5	-
IP019L2	OE3280R	CheC2	one-step	OE2133R	aldH2	aldehyde dehydrogenase (EC 1.2.1.-)	0	7.2	4	1	0.98	0.05	-1.98	-
IP019L2	OE3280R	CheC2	one-step	OE2141F	-	conserved hypothetical protein	0	8.3	4	1	0.56	0.04	-1.21	-
IP019L2	OE3280R	CheC2	one-step	OE2159R	rps3aR	ribosomal protein S3a.eR	0	9.2	2	1	0.42	0.06	-0.61	-
IP019L2	OE3280R	CheC2	one-step	OE2189R	htr4, htpVI, htD	transducer protein htr4	2	7.8	6	1	0.3	0.05	0.32	-
IP019L2	OE3280R	CheC2	one-step	OE2205F	chiA2	chitinase (EC 3.2.1.14)	0	5.1	3	1	1.23	0.48	-2.23	contaminant
IP019L2	OE3280R	CheC2	one-step	OE2301R	top6A	DNA topoisomerase (ATP-hydrolyzing) (EC 5.99.1.3) VI subunit A	0	6.6	2	1	0.45	0.09	-0.79	-
IP019L2	OE3280R	CheC2	one-step	OE2302R	top6B	DNA topoisomerase (ATP-hydrolyzing) (EC 5.99.1.3) VI subunit B	0	11.6	9	1	0.31	0.1	0.16	-
IP019L2	OE3280R	CheC2	one-step	OE2303F	gyrB	DNA topoisomerase (ATP-hydrolyzing) (EC 5.99.1.3) subunit B	0	5.3	4	1	0.26	0.04	0.9	-
IP019L2	OE3280R	CheC2	one-step	OE2304F	gyrA	DNA topoisomerase (ATP-hydrolyzing) (EC 5.99.1.3) subunit A	0	10	9	1	0.39	0.06	-0.44	-
IP019L2	OE3280R	CheC2	one-step	OE2307F	ndh	probable NADH dehydrogenase (EC 1.6.99.3)	0	16.2	5	1	0.44	0.1	-0.74	-
IP019L2	OE3280R	CheC2	one-step	OE2317R	rbsB	ABC-type transport system periplasmic substrate-binding protein	0	8	2	1	0.27	0.04	0.64	-
IP019L2	OE3280R	CheC2	one-step	OE2414R	cheC1, cheJ	taxis protein cheC1	0	10.3	2	1	0.05	0.02	16.99	interaction
IP019L2	OE3280R	CheC2	one-step	OE2415R	cheA	taxis sensor histidine kinase (EC 2.7.3.-) cheA	0	2.5	2	1	0.37	0.05	-0.28	-
IP019L2	OE3280R	CheC2	one-step	OE2443R	-	hypothetical protein	0	13.1	3	1	0.36	0.12	-0.24	-
IP019L2	OE3280R	CheC2	one-step	OE2469F	flgA1	flagellin A1	1	34.2	3	1	0.28	0.05	0.61	-
IP019L2	OE3280R	CheC2	one-step	OE2470F	flgA2	flagellin A2	1	32.5	3	1	0.21	0.05	1.8	-
IP019L2	OE3280R	CheC2	one-step	OE2548F	stt3	oligosaccharyl transferase	16	4.1	4	1	0.14	0.03	4.07	-
IP019L2	OE3280R	CheC2	one-step	OE2601R	rpl10	ribosomal protein L10	0	9.4	4	1	0.19	0.04	2.19	-
IP019L2	OE3280R	CheC2	one-step	OE2602R	rpl1	ribosomal protein L1	0	9	2	1	0.34	0.07	-0.08	-
IP019L2	OE3280R	CheC2	one-step	OE2648F	-	conserved hypothetical protein	0	11.2	4	1	0.38	0.02	-0.43	-
IP019L2	OE3280R	CheC2	one-step	OE2866R	sdhB	succinate dehydrogenase (EC 1.3.99.1) subunit B (iron-sulfur protein)	0	9.2	3	1	0.15	0.03	3.35	-
IP019L2	OE3280R	CheC2	one-step	OE3017R	ush	UDP-sugar hydrolase (EC 3.6.1.45) / 5'-nucleotidase (EC 3.1.3.5)	1	9.8	6	1	0.11	0.02	6.37	-
IP019L2	OE3280R	CheC2	one-step	OE3116F	-	conserved hypothetical protein	1	12.5	6	1	0.12	0.05	5.55	-
IP019L2	OE3280R	CheC2	one-step	OE3155R	-	conserved hypothetical protein	0	5.4	3	1	0.46	0.05	-0.82	-
IP019L2	OE3280R	CheC2	one-step	OE3168R	-	pyridoxal phosphate-dependent aminotransferase (homolog to acetylornithine aminotransferase)	0	4.1	2	1	0.36	0.06	-0.19	-
IP019L2	OE3280R	CheC2	one-step	OE3195F	sucB	succinate--CoA ligase (ADP-forming) (EC 6.2.1.5) beta subunit	0	20.4	7	1	0.47	0.12	-0.86	-
IP019L2	OE3280R	CheC2	one-step	OE3243F	cbiA, cobB	cobyrinic acid a,c-diamide synthase	0	7.2	3	1	0.44	0.04	-0.73	-
IP019L2	OE3280R	CheC2	one-step	OE3280R	cheC2	taxis protein cheC2	0	12.2	3	1	0.06	0.06	14.18	bait
IP019L2	OE3280R	CheC2	one-step	OE3328R	nrdA2	ribonucleoside-diphosphate reductase (EC 1.17.4.1) alpha subunit	0	2.7	3	1	0.59	0.14	-1.31	-
IP019L2	OE3280R	CheC2	one-step	OE3356F	aaa5, cdc48c, cdcH	AAA-type ATPase (transitional ATPase homolog)	0	23.9	15	1	0.79	0.11	-1.73	-
IP019L2	OE3280R	CheC2	one-step	OE3376F	crtB2	geranylgeranyl-diphosphate geranylgeranyltransferase (EC 2.5.1.32) (phytoene synthase)	0	5.6	2	1	0.46	0.16	-0.8	-
IP019L2	OE3280R	CheC2	one-step	OE3392F	rpl2	ribosomal protein L2	0	13.8	3	1	0.33	0.04	0.02	-
IP019L2	OE3280R	CheC2	one-step	OE3393F	rps19	ribosomal protein S19	0	13.6	2	1	0.44	0.1	-0.72	-
IP019L2	OE3280R	CheC2	one-step	OE3402F	rpl14	ribosomal protein L14	0	31.1	4	1	0.3	0.07	0.35	-
IP019L2	OE3280R	CheC2	one-step	OE3412F	rpl32R	ribosomal protein L32.eR	0	14.2	3	1	0.29	0.07	0.48	-
IP019L2	OE3280R	CheC2	one-step	OE3415F	rps5	ribosomal protein S5	0	30.2	7	1	0.31	0.05	0.28	-
IP019L2	OE3280R	CheC2	one-step	OE3456F	-	conserved hypothetical protein	0	9.2	2	1	0.31	0.05	0.16	-
IP019L2	OE3280R	CheC2	one-step	OE3481R	htrII, htr2	transducer protein htrII	2	3.7	2	1	0.2	0.05	1.98	-
IP019L2	OE3280R	CheC2	one-step	OE3554F	carB	carbamoyl-phosphate synthase (glutamine-hydrolyzing) (EC 6.3.5.5) large subunit	0	6.2	8	1	0.45	0.06	-0.81	-
IP019L2	OE3280R	CheC2	one-step	OE3586R	-	conserved hypothetical protein	0	10.2	3	1	0.51	0.1	-1.05	-
IP019L2	OE3280R	CheC2	one-step	OE3717F	nolA	homolog to NADH dehydrogenase 32K subunit	0	6.9	2	1	0.51	0.05	-1.02	-
IP019L2	OE3280R	CheC2	one-step	OE3718F	ftsZ3	cell division protein ftsZ	0	24.6	9	1	0.46	0.08	-0.84	-
IP019L2	OE3280R	CheC2	one-step	OE3784R	secD	preprotein translocase subunit secD	5	10	5	1	0.19	0.04	2.29	-
IP019L2	OE3280R	CheC2	one-step	OE3832F	-	conserved hypothetical protein	0	19.7	9	1	0.46	0.04	-0.81	-
IP019L2	OE3280R	CheC2	one-step	OE3910R	phnD	ABC-type transport system periplasmic substrate-binding protein (probable substrate phosphate/phosphonate)	0	10	4	1	0.14	0.07	4	-
IP019L2	OE3280R	CheC2	one-step	OE3925R	ths2, thsB, cctB	thermosome subunit 2	0	30.6	13	1	0.19	0.03	2.25	contaminant
IP019L2	OE3280R	CheC2	one-step	OE4114F	oxdhB	probable branched-chain amino acid dehydrogenase (EC 1.2.4.-) E1 component beta subunit	0	7.4	2	1	0.42	0.03	-0.59	-
IP019L2	OE3280R	CheC2	one-step	OE4122R	ths1, thsA, cctA	thermosome subunit 1	0	31.9	17	1	0.16	0.07	3.34	contaminant
IP019L2	OE3280R	CheC2	one-step	OE4195F	rfcA	replication factor C small subunit	0	7.8	3	1	0.39	0.04	-0.4	-
IP019L2	OE3280R	CheC2	one-step	OE4198F	alaS	alanine--tRNA ligase (EC 6.1.1.7)	0	2	2	1	0.73	0.11	-1.63	-
IP019L2	OE3280R	CheC2	one-step	OE4268F	hemL	glutamate-1-semialdehyde 2,1-aminomutase (EC 5.4.3.8)	0	9	3	1	0.42	0.05	-0.62	-
IP019L2	OE3280R	CheC2	one-step	OE4305R	dppA1	ABC-type transport system periplasmic substrate-binding protein (probable substrate dipeptide/oligopeptide/nickel)	0	29.8	14	1	0.14	0.04	4.18	-
IP019L2	OE3280R	CheC2	one-step	OE4311F	dppA3	ABC-type transport system periplasmic substrate-binding protein (probable substrate dipeptide/oligopeptide/nickel)	0	4.3	3	1	0.14	0.02	4.13	-
IP019L2	OE3280R	CheC2	one-step	OE4333R	lysC	aspartate kinase (EC 2.7.2.4)	0	10.7	4	1	0.79	0.19	-1.73	-
IP019L2	OE3280R	CheC2	one-step	OE4339R	nosF	ABC-type transport system ATP-binding protein (probable substrate copper)	0	9.9	2	1	0.32	0.04	0.05	-
IP019L2	OE3280R	CheC2	one-step	OE4377R	gbp3	probable GTP-binding protein	0	24.8	5	1	0.78	0.09	-1.72	-
IP019L2	OE3280R	CheC2	one-step	OE4408F	serA1	phosphoglycerate dehydrogenase (EC 1.1.1.95)	0	13.1	6	1	0.4	0.07	-0.49	-
IP019L2	OE3280R	CheC2	one-step	OE4420R	argG	argininosuccinate synthase (EC 6.3.4.5)	0	18.2	8	1	1.31	0.26	-2.31	-
IP019L2	OE3280R	CheC2	one-step	OE4461F	-	conserved hypothetical protein	0	10.6	3	1	0.64	0.19	-1.45	-
IP019L2	OE3280R	CheC2	one-step	OE4466R	radA1	DNA repair protein	0	19	4	1	0.46	0.08	-0.81	-
IP019L2	OE3280R	CheC2	one-step	OE4504F	-	conserved hypothetical protein	0	6.4	2	1	0.32	0.05	0.09	-
IP019L2	OE3280R	CheC2	one-step	OE4551F	dppA2	ABC-type transport system periplasmic substrate-binding protein (probable substrate dipeptide/oligopeptide/nickel)	0	11.5	4	1	0.14	0.01	4.28	-
IP019L2	OE3280R	CheC2	one-step	OE4613F	acn	aconitate hydratase (EC 4.2.1.3)	0	7	2	1	0.85	0.12	-1.82	-
IP019L2	OE3280R	CheC2	one-step	OE4721R	aef1a, tuf	translation elongation factor aEF-1 alpha subunit	0	8.8	3	1	0.63	0.09	-1.41	-
IP019L2	OE3280R	CheC2	one-step	OE4729R	aef2, fus	translation elongation factor aEF-2	0	18.1	12	1	0.45	0.05	-0.79	-
IP019L2	OE3280R	CheC2	one-step	OE4736R	rps12	ribosomal protein S12	0	38.7	6	1	0.34	0.05	-0.02	-
IP019L2	OE3280R	CheC2	one-step	OE4739R	rpoA2, rpoC	DNA-directed RNA polymerase (EC 2.7.7.6) subunit A'' (subunit C)	0	6.8	3	1	0.5	0.09	-0.99	-
IP019L2	OE3280R	CheC2	one-step	OE4740R	rpoA1, rpoA	DNA-directed RNA polymerase (EC 2.7.7.6) subunit A' (subunit A)	0	9.3	10	1	0.3	0.06	0.32	-
IP019L2	OE3280R	CheC2	one-step	OE4741R	rpoB1	DNA-directed RNA polymerase (EC 2.7.7.6) subunit B'	0	7.6	3	1	0.27	0.03	0.69	-
IP019L2	OE3280R	CheC2	one-step	OE4742R	rpoB2	DNA-directed RNA polymerase (EC 2.7.7.6) subunit B''	0	17	10	1	0.38	0.06	-0.37	-
IP019L2	OE3280R	CheC2	one-step	OE4759F	csg	major cell surface glycoprotein	1	22.4	13	1	0.18	0.05	2.5	-
IP019L2	OE3280R	CheC2	one-step	OE5108F	parA4	parA domain protein	0	10.3	2	1	0.2	0.06	2.09	-
IP019L2	OE3280R	CheC2	one-step	OE5186R	perA	catalase (EC 1.11.1.6) (including: peroxidase (EC 1.11.1.7))	0	3.9	3	1	0.41	0.08	-0.58	-
IP019L2	OE3280R	CheC2	one-step	OE5204R	arcD	arginine/ornithine antiporter	11	6.2	3	1	0.33	0.03	0.06	-
IP019L2	OE3280R	CheC2	one-step	OE5212F	sph1	SMC-like protein sph1	0	17.3	11	1	0.81	0.16	-1.77	-
IP019L2	OE3280R	CheC2	one-step	OE6098R	-	conserved hypothetical protein	0	12.3	3	1	0.73	0.08	-1.65	-
IP019L2	OE3280R	CheC2	one-step	OE6230R, OE7110R	-	conserved hypothetical protein (nonfunctional)	0	35.7	8	1	0.37	0.11	-0.34	-
	Bait			Prey
Experiment	ID	Name	Method	ID	Gene	Annotation	# TM helices	Coverage (%)	Peptides (unique)	Protein Prob	ASAPRatio (L/H)	ASAP STD (L/H)	Association Score	Association Rating
IP023L1	OE4643R	OE4643R	one-step	OE1001F	-	conserved hypothetical protein	1	6.7	3	1	0.84	0.17	0.2	-
IP023L1	OE4643R	OE4643R	one-step	OE1150R	-	conserved hypothetical protein	0	15.4	3	1	0.16	0.03	5.37	-
IP023L1	OE4643R	OE4643R	one-step	OE1164R	-	phosphatase homolog	0	30.7	6	1	0.44	0.08	1.28	-
IP023L1	OE4643R	OE4643R	one-step	OE1190F	rdh2	probable oxidoreductase (EC 1.1.1.-) (short-chain dehydrogenase family)	0	16.9	4	1	2.09	0.45	-1.09	-
IP023L1	OE4643R	OE4643R	one-step	OE1254R	-	conserved hypothetical protein	0	16.7	3	1	0.58	0.09	0.74	-
IP023L1	OE4643R	OE4643R	one-step	OE1268F	boa1	probable transcription regulator boa1	0	5.2	3	1	0.07	0.06	14.99	interaction
IP023L1	OE4643R	OE4643R	one-step	OE1275F	psmA	proteasome (EC 3.4.25.1) alpha subunit	0	36	8	1	0.31	0.04	2.31	contaminant
IP023L1	OE4643R	OE4643R	one-step	OE1294R	rpl15R	ribosomal protein L15.eR	0	10.7	2	1	0.43	0.07	1.3	-
IP023L1	OE4643R	OE4643R	one-step	OE1428F	-	conserved hypothetical protein	0	31.5	8	1	0.06	0.03	14.84	interaction
IP023L1	OE4643R	OE4643R	one-step	OE1442R	-	conserved hypothetical protein	0	43	5	1	0.67	0.08	0.5	-
IP023L1	OE4643R	OE4643R	one-step	OE1451F	-	homolog to S-adenosylmethionine-dependent methyltransferase	0	12	3	1	1.36	0.25	-0.36	-
IP023L1	OE4643R	OE4643R	one-step	OE1474R	-	conserved hypothetical protein	0	28.7	3	1	0.63	0.11	0.57	-
IP023L1	OE4643R	OE4643R	one-step	OE1500R	ppsA	pyruvate, water dikinase (EC 2.7.9.2)	0	9	7	1	0.22	0.06	3.63	-
IP023L1	OE4643R	OE4643R	one-step	OE1592R	epf2	mRNA 3'-end processing factor homolog	0	15.3	7	1	0.8	0.09	0.25	-
IP023L1	OE4643R	OE4643R	one-step	OE1595F	proS	proline--tRNA ligase (EC 6.1.1.15)	0	5	2	0.97	0.63	0.04	0.58	-
IP023L1	OE4643R	OE4643R	one-step	OE1620R	purNH	phosphoribosylglycinamide formyltransferase (EC 2.1.2.2) / phosphoribosylaminoimidazolecarboxamide formyltransferase (EC 2.1.2.3)	0	14.1	7	1	0.63	0.05	0.6	-
IP023L1	OE4643R	OE4643R	one-step	OE1633F	-	conserved hypothetical protein	0	17.7	2	1	1.01	0.13	-0.01	-
IP023L1	OE4643R	OE4643R	one-step	OE1652R	-	hypothetical protein	0	30.7	3	1	0.44	0.04	1.25	-
IP023L1	OE4643R	OE4643R	one-step	OE1653R	nhaC1	antiporter (homolog to Na+/H+ antiporter)	11	2.9	2	1	0.29	0.05	2.48	-
IP023L1	OE4643R	OE4643R	one-step	OE1737R	dnaK	dnaK-type molecular chaperone hsp70	0	16.7	10	1	0.29	0.06	2.4	contaminant
IP023L1	OE4643R	OE4643R	one-step	OE1770F	rad50	DNA double-strand break repair ATPase	0	5.1	5	1	1.13	0.14	-0.13	-
IP023L1	OE4643R	OE4643R	one-step	OE1782F	-	sufB domain protein	0	7.4	3	1	0.73	0.07	0.37	-
IP023L1	OE4643R	OE4643R	one-step	OE1872R	petD	cytochrome bc1 complex (EC 1.10.2.-) cytochrome b/c subunit	5	18.5	4	1	0.51	0.12	0.97	-
IP023L1	OE4643R	OE4643R	one-step	OE1919R	-	conserved hypothetical protein	0	13.5	2	1	0.32	0.08	2.19	-
IP023L1	OE4643R	OE4643R	one-step	OE1934R	edp	proteinase IV (EC 3.4.-.-)	1	40.3	10	1	0.31	0.04	2.25	-
IP023L1	OE4643R	OE4643R	one-step	OE1954F	nuoB	NADH dehydrogenase-like complex (EC 1.6.5.-) subunit B	0	20.9	3	1	0.76	0.03	0.31	-
IP023L1	OE4643R	OE4643R	one-step	OE1957F	nuoH	NADH dehydrogenase-like complex (EC 1.6.5.-) subunit H	8	4.6	2	1	0.59	0.11	0.68	-
IP023L1	OE4643R	OE4643R	one-step	OE1969F	-	CBS/parB domain protein	0	14.3	3	1	0.91	0.08	0.1	-
IP023L1	OE4643R	OE4643R	one-step	OE2007F	-	probable hydrolase	0	17.4	4	1	0.94	0.13	0.06	-
IP023L1	OE4643R	OE4643R	one-step	OE2024F	-	conserved hypothetical protein	0	10.7	3	1	1.12	0.08	-0.12	-
IP023L1	OE4643R	OE4643R	one-step	OE2120F	-	conserved hypothetical protein	0	20.2	5	1	0.35	0.04	1.86	-
IP023L1	OE4643R	OE4643R	one-step	OE2121F	-	conserved hypothetical protein	1	10	2	1	0.66	0.11	0.52	-
IP023L1	OE4643R	OE4643R	one-step	OE2132F	-	conserved hypothetical protein	0	22.1	2	1	1.15	0.13	-0.15	-
IP023L1	OE4643R	OE4643R	one-step	OE2159R	rps3aR	ribosomal protein S3a.eR	0	15.5	3	1	0.52	0.16	0.94	-
IP023L1	OE4643R	OE4643R	one-step	OE2189R	htr4, htpVI, htD	transducer protein htr4	2	3	2	1	0.59	0.04	0.7	-
IP023L1	OE4643R	OE4643R	one-step	OE2276F	-	PHP domain protein	0	9.7	2	1	1.02	0.19	-0.02	-
IP023L1	OE4643R	OE4643R	one-step	OE2301R	top6A	DNA topoisomerase (ATP-hydrolyzing) (EC 5.99.1.3) VI subunit A	0	9.3	2	1	0.77	0.08	0.3	-
IP023L1	OE4643R	OE4643R	one-step	OE2302R	top6B	DNA topoisomerase (ATP-hydrolyzing) (EC 5.99.1.3) VI subunit B	0	3.4	3	1	0.41	0.07	1.44	-
IP023L1	OE4643R	OE4643R	one-step	OE2381R	flaH	fla cluster protein flaH	0	7.8	2	1	0.85	0.14	0.17	-
IP023L1	OE4643R	OE4643R	one-step	OE2390R	flaD	fla cluster protein flaD	0	10.3	2	1	0.58	0.06	0.71	-
IP023L1	OE4643R	OE4643R	one-step	OE2397F	flgB1	flagellin B1	1	25.9	3	1	0.88	0.13	0.13	-
IP023L1	OE4643R	OE4643R	one-step	OE2398F	flgB2	flagellin B2	1	28.6	2	1	1.02	0.16	-0.02	-
IP023L1	OE4643R	OE4643R	one-step	OE2414R	cheC1, cheJ	taxis protein cheC1	0	27.2	4	1	0.87	0.12	0.14	-
IP023L1	OE4643R	OE4643R	one-step	OE2415R	cheA	taxis sensor histidine kinase (EC 2.7.3.-) cheA	0	23.1	12	1	0.11	0.04	8.58	interaction
IP023L1	OE4643R	OE4643R	one-step	OE2419R	cheW1	purine-binding chemotaxis protein cheW1	0	19.1	2	1	0.37	0.11	1.74	-
IP023L1	OE4643R	OE4643R	one-step	OE2443R	-	hypothetical protein	0	28	6	1	0.51	0.07	0.94	-
IP023L1	OE4643R	OE4643R	one-step	OE2469F	flgA1	flagellin A1	1	49.5	5	1	0.92	0.11	0.09	-
IP023L1	OE4643R	OE4643R	one-step	OE2470F	flgA2	flagellin A2	1	37.6	4	1	0.79	0.18	0.25	-
IP023L1	OE4643R	OE4643R	one-step	OE2492F	gch32	GTP cyclohydrolase III (EC 3.5.4.29)	0	17.8	3	1	0.37	0.06	1.71	-
IP023L1	OE4643R	OE4643R	one-step	OE2508F	-	conserved hypothetical protein	4	12.7	2	1	0.37	0.05	1.73	-
IP023L1	OE4643R	OE4643R	one-step	OE2627F	rps13	ribosomal protein S13	0	17.5	3	1	0.55	0.12	0.82	-
IP023L1	OE4643R	OE4643R	one-step	OE2628F	rps4	ribosomal protein S4	0	31.8	4	1	0.47	0.08	1.14	-
IP023L1	OE4643R	OE4643R	one-step	OE2629F	rps11	ribosomal protein S11	0	14.2	2	0.99	0.36	0.04	1.75	-
IP023L1	OE4643R	OE4643R	one-step	OE2641F	rps2	ribosomal protein S2	0	7.6	2	1	0.47	0.08	1.09	-
IP023L1	OE4643R	OE4643R	one-step	OE2648F	-	conserved hypothetical protein	0	7.4	3	1	0.83	0.09	0.2	-
IP023L1	OE4643R	OE4643R	one-step	OE2664F	rps28R	ribosomal protein S28.eR	0	20.3	2	1	0.42	0.04	1.36	-
IP023L1	OE4643R	OE4643R	one-step	OE2867R	sdhD	succinate dehydrogenase (EC 1.3.99.1) subunit D (membrane anchor protein)	3	12.5	2	1	0.45	0.08	1.21	-
IP023L1	OE4643R	OE4643R	one-step	OE2923F	-	conserved hypothetical protein	0	11.6	3	1	0.89	0.09	0.13	-
IP023L1	OE4643R	OE4643R	one-step	OE2989R	-	conserved hypothetical protein	0	7	2	1	0.68	0.1	0.46	-
IP023L1	OE4643R	OE4643R	one-step	OE3017R	ush	UDP-sugar hydrolase (EC 3.6.1.45) / 5'-nucleotidase (EC 3.1.3.5)	1	5.3	3	1	0.92	0.02	0.09	-
IP023L1	OE4643R	OE4643R	one-step	OE3162F	-	upsA domain protein	0	12.3	2	1	1.72	0.2	-0.72	-
IP023L1	OE4643R	OE4643R	one-step	OE3167F	htrVIII, htr8, htK	transducer protein htrVIII	5	5	2	1	0.69	0.04	0.44	-
IP023L1	OE4643R	OE4643R	one-step	OE3195F	sucB	succinate--CoA ligase (ADP-forming) (EC 6.2.1.5) beta subunit	0	13.6	2	1	0.92	0.1	0.08	-
IP023L1	OE4643R	OE4643R	one-step	OE3238F	cbiE, cobL1	precorrin-6Y C5,15-methyltransferase (decarboxylating) (EC 2.1.1.132)	0	9.6	2	1	0.65	0.1	0.53	-
IP023L1	OE4643R	OE4643R	one-step	OE3280R	cheC2	taxis protein cheC2	0	10.7	2	1	0.17	0.13	4.89	-
IP023L1	OE4643R	OE4643R	one-step	OE3328R	nrdA2	ribonucleoside-diphosphate reductase (EC 1.17.4.1) alpha subunit	0	4.5	3	1	0.68	0.07	0.48	-
IP023L1	OE4643R	OE4643R	one-step	OE3331R	trpG1	anthranilate synthase (EC 4.1.3.27) component II	0	29.8	5	1	0.21	0.04	3.78	-
IP023L1	OE4643R	OE4643R	one-step	OE3347F	htrI, htr1	transducer protein htrI	1	9.9	4	1	0.42	0.06	1.39	-
IP023L1	OE4643R	OE4643R	one-step	OE3356F	aaa5, cdc48c, cdcH	AAA-type ATPase (transitional ATPase homolog)	0	24.3	17	1	0.83	0.22	0.2	-
IP023L1	OE4643R	OE4643R	one-step	OE3389F	rpl4R	ribosomal protein L4.eR	0	34	7	1	0.45	0.08	1.23	-
IP023L1	OE4643R	OE4643R	one-step	OE3400F	rps17	ribosomal protein S17	0	19.3	2	1	0.31	0.03	2.25	-
IP023L1	OE4643R	OE4643R	one-step	OE3402F	rpl14	ribosomal protein L14	0	31.1	3	1	0.43	0.07	1.32	-
IP023L1	OE4643R	OE4643R	one-step	OE3405F	rps4R	ribosomal protein S4.eR	0	12.4	3	1	0.39	0.08	1.55	-
IP023L1	OE4643R	OE4643R	one-step	OE3407F	rpl5	ribosomal protein L5	0	10.3	2	1	0.93	0.13	0.08	-
IP023L1	OE4643R	OE4643R	one-step	OE3410F	rps8	ribosomal protein S8	0	27.7	4	1	0.38	0.07	1.65	-
IP023L1	OE4643R	OE4643R	one-step	OE3412F	rpl32R	ribosomal protein L32.eR	0	10.5	3	1	0.39	0.07	1.55	-
IP023L1	OE4643R	OE4643R	one-step	OE3413F	rpl19R	ribosomal protein L19.eR	0	12.8	2	1	0.2	0.04	4.07	-
IP023L1	OE4643R	OE4643R	one-step	OE3415F	rps5	ribosomal protein S5	0	26.9	6	1	0.47	0.05	1.11	-
IP023L1	OE4643R	OE4643R	one-step	OE3456F	-	conserved hypothetical protein	0	9.2	2	1	1.37	0.18	-0.37	-
IP023L1	OE4643R	OE4643R	one-step	OE3531R	thrB	homoserine kinase (EC 2.7.1.39)	0	8.6	2	1	0.22	0.1	3.57	-
IP023L1	OE4643R	OE4643R	one-step	OE3589F	-	conserved hypothetical protein	0	14.7	3	1	0.29	0.08	2.45	-
IP023L1	OE4643R	OE4643R	one-step	OE3592F	-	conserved hypothetical protein	0	12.9	5	1	0.66	0.1	0.51	-
IP023L1	OE4643R	OE4643R	one-step	OE3668F	-	upsA domain protein	0	17.7	2	1	1.66	0.22	-0.66	-
IP023L1	OE4643R	OE4643R	one-step	OE3678R	-	conserved hypothetical protein	0	31.2	8	1	0.68	0.11	0.47	-
IP023L1	OE4643R	OE4643R	one-step	OE3717F	nolA	homolog to NADH dehydrogenase 32K subunit	0	22.4	5	1	0.89	0.12	0.12	-
IP023L1	OE4643R	OE4643R	one-step	OE3718F	ftsZ3	cell division protein ftsZ	0	6.3	3	1	0.54	0.08	0.84	-
IP023L1	OE4643R	OE4643R	one-step	OE3817R	rps19R	ribosomal protein S19.eR	0	22.5	3	1	0.68	0.12	0.47	-
IP023L1	OE4643R	OE4643R	one-step	OE3832F	-	conserved hypothetical protein	0	18.5	7	1	1.07	0.13	-0.07	-
IP023L1	OE4643R	OE4643R	one-step	OE3925R	ths2, thsB, cctB	thermosome subunit 2	0	13.1	7	1	0.6	0.07	0.67	contaminant
IP023L1	OE4643R	OE4643R	one-step	OE3959R	ilvE2	branched-chain-amino-acid aminotransferase (EC 2.6.1.42)	0	7.1	2	1	0.6	0.11	0.66	-
IP023L1	OE4643R	OE4643R	one-step	OE3977R	-	conserved hypothetical protein	0	38.5	4	1	0.85	0.09	0.18	-
IP023L1	OE4643R	OE4643R	one-step	OE3991R	atpI	A-type ATP synthase (EC 3.6.3.14) subunit I	7	2.2	2	1	0.48	0.08	1.09	-
IP023L1	OE4643R	OE4643R	one-step	OE3994F	-	S-adenosylmethionine-dependent methyltransferase (EC 2.1.1.-)	0	25.8	3	1	1.13	0.19	-0.13	-
IP023L1	OE4643R	OE4643R	one-step	OE4113F	oxdhA1	probable branched-chain amino acid dehydrogenase (EC 1.2.4.-) E1 component alpha subunit	0	5.1	2	0.99	0.68	0.1	0.48	-
IP023L1	OE4643R	OE4643R	one-step	OE4115F	dsa	dihydrolipoamide S-acyltransferase (EC 2.3.1.-) (probable E2 component of branched-chain amino acid dehydrogenase)	0	4.4	2	0.99	0.73	0.06	0.37	-
IP023L1	OE4643R	OE4643R	one-step	OE4122R	ths1, thsA, cctA	thermosome subunit 1	0	8	6	1	0.38	0.04	1.62	contaminant
IP023L1	OE4643R	OE4643R	one-step	OE4146F	tbpE	TATA-binding transcription initiation factor	0	14.5	3	1	0.43	0.12	1.29	-
IP023L1	OE4643R	OE4643R	one-step	OE4171R	-	conserved hypothetical protein	0	13.8	4	1	0.56	0.09	0.8	-
IP023L1	OE4643R	OE4643R	one-step	OE4195F	rfcA	replication factor C small subunit	0	23.3	7	1	0.53	0.1	0.88	-
IP023L1	OE4643R	OE4643R	one-step	OE4234R	upp	uracil phosphoribosyltransferase (EC 2.4.2.9)	0	9.3	2	1	1.36	0.32	-0.36	-
IP023L1	OE4643R	OE4643R	one-step	OE4260R	-	probable N-acetyltransferase (EC 2.3.1.-)	0	15.4	3	1	0.13	0.06	6.61	-
IP023L1	OE4643R	OE4643R	one-step	OE4268F	hemL	glutamate-1-semialdehyde 2,1-aminomutase (EC 5.4.3.8)	0	11.2	4	1	0.47	0.1	1.14	-
IP023L1	OE4643R	OE4643R	one-step	OE4304R	dppB1	ABC-type transport system permease protein (probable substrate dipeptide/oligopeptide/nickel)	6	4.4	2	1	0.57	0.07	0.77	-
IP023L1	OE4643R	OE4643R	one-step	OE4305R	dppA1	ABC-type transport system periplasmic substrate-binding protein (probable substrate dipeptide/oligopeptide/nickel)	0	10.2	6	1	0.81	0.07	0.24	-
IP023L1	OE4643R	OE4643R	one-step	OE4333R	lysC	aspartate kinase (EC 2.7.2.4)	0	5.3	2	1	0.92	0.14	0.09	-
IP023L1	OE4643R	OE4643R	one-step	OE4367R	-	conserved hypothetical protein	0	8	2	1	0.29	0.05	2.47	-
IP023L1	OE4643R	OE4643R	one-step	OE4377R	gbp3	probable GTP-binding protein	0	36.9	8	1	0.91	0.11	0.1	-
IP023L1	OE4643R	OE4643R	one-step	OE4408F	serA1	phosphoglycerate dehydrogenase (EC 1.1.1.95)	0	5.5	3	1	0.48	0.04	1.06	-
IP023L1	OE4643R	OE4643R	one-step	OE4420R	argG	argininosuccinate synthase (EC 6.3.4.5)	0	7.3	3	1	1.48	0.16	-0.48	-
IP023L1	OE4643R	OE4643R	one-step	OE4450R	srp54	signal recognition particle 54K protein	0	6.7	3	1	0.79	0.14	0.28	-
IP023L1	OE4643R	OE4643R	one-step	OE4552F	dppB2	ABC-type transport system permease protein (probable substrate dipeptide/oligopeptide/nickel)	5	4.6	2	0.99	0.47	0.07	1.11	-
IP023L1	OE4643R	OE4643R	one-step	OE4555F	dppC2	ABC-type transport system permease protein (probable substrate dipeptide/oligopeptide/nickel)	5	7.9	2	1	0.65	0.26	0.53	-
IP023L1	OE4643R	OE4643R	one-step	OE4613F	acn	aconitate hydratase (EC 4.2.1.3)	0	5.4	3	1	1.09	0.03	-0.09	-
IP023L1	OE4643R	OE4643R	one-step	OE4626R	sui1	probable translation initiation factor SUI1	0	32	3	1	1.01	0.11	-0.01	-
IP023L1	OE4643R	OE4643R	one-step	OE4643R	-	conserved hypothetical protein	0	61.2	7	1	0.07	0.06	13.71	bait
IP023L1	OE4643R	OE4643R	one-step	OE4693R	-	conserved hypothetical protein	0	24.9	5	1	0.42	0.08	1.35	-
IP023L1	OE4643R	OE4643R	one-step	OE4720R	rps10	ribosomal protein S10	0	25.5	3	1	0.55	0.09	0.83	-
IP023L1	OE4643R	OE4643R	one-step	OE4721R	aef1a, tuf	translation elongation factor aEF-1 alpha subunit	0	7.8	3	1	0.94	0.16	0.06	-
IP023L1	OE4643R	OE4643R	one-step	OE4736R	rps12	ribosomal protein S12	0	17.6	3	1	0.38	0.05	1.62	-
IP023L1	OE4643R	OE4643R	one-step	OE4742R	rpoB2	DNA-directed RNA polymerase (EC 2.7.7.6) subunit B''	0	15.7	9	1	0.32	0.06	2.12	-
IP023L1	OE4643R	OE4643R	one-step	OE4759F	csg	major cell surface glycoprotein	1	16.4	10	1	0.77	0.07	0.3	-
IP023L1	OE4643R	OE4643R	one-step	OE5048F	-	conserved hypothetical protein	0	22.5	4	1	0.79	0.14	0.26	-
IP023L1	OE4643R	OE4643R	one-step	OE5122R	gvpF2	gas-vesicle operon protein gvpF2	0	10.6	2	1	0.57	0.12	0.76	-
IP023L1	OE4643R	OE4643R	one-step	OE5186R	perA	catalase (EC 1.11.1.6) (including: peroxidase (EC 1.11.1.7))	0	9.9	5	1	0.34	0.01	1.95	-
IP023L1	OE4643R	OE4643R	one-step	OE5202F	pyrI	aspartate carbamoyltransferase (EC 2.1.3.2) regulatory subunit	0	18.2	3	1	0.93	0.19	0.08	-
IP023L1	OE4643R	OE4643R	one-step	OE5204R	arcD	arginine/ornithine antiporter	11	9.1	3	1	1.17	0.26	-0.17	-
IP023L1	OE4643R	OE4643R	one-step	OE5212F	sph1	SMC-like protein sph1	0	20.3	15	1	1.17	0.35	-0.17	-
IP023L1	OE4643R	OE4643R	one-step	OE6098R	-	conserved hypothetical protein	0	26.6	4	1	0.89	0.13	0.13	-
IP023L1	OE4643R	OE4643R	one-step	OE6230R, OE7110R	-	conserved hypothetical protein (nonfunctional)	0	42.7	10	1	0.64	0.11	0.56	-
IP023L1	OE4643R	OE4643R	one-step	OE8023F, OE7192F	-	conserved hypothetical protein	0	8.8	2	1	0.58	0.13	0.73	-
	Bait			Prey
Experiment	ID	Name	Method	ID	Gene	Annotation	# TM helices	Coverage (%)	Peptides (unique)	Protein Prob	ASAPRatio (L/H)	ASAP STD (L/H)	Association Score	Association Rating
IP023L2	OE2410R	CheC3	two-step	OE1001F	-	conserved hypothetical protein	1	21.9	7	1	0.91	0.18	-0.1	-
IP023L2	OE2410R	CheC3	two-step	OE1005F	-	ABC-type transport system permease protein	3	10.8	4	1	1.09	0.34	0.09	-
IP023L2	OE2410R	CheC3	two-step	OE1079F	-	conserved hypothetical protein	0	25.9	6	1	0.61	0.06	-0.63	-
IP023L2	OE2410R	CheC3	two-step	OE1081R	gth6	probable glycosyltransferase, type 1	0	10.2	4	1	0.49	0.06	-1.05	-
IP023L2	OE2410R	CheC3	two-step	OE1109R	gth4	probable glycosyltransferase, type 1	0	8.7	3	1	0.67	0.17	-0.48	-
IP023L2	OE2410R	CheC3	two-step	OE1112R	gth5	probable glycosyltransferase, type 1	0	16.6	6	1	1	0.24	0	-
IP023L2	OE2410R	CheC3	two-step	OE1133F	-	conserved hypothetical protein	1	10.3	4	1	0.81	0.06	-0.24	-
IP023L2	OE2410R	CheC3	two-step	OE1154F	gapB	glyceraldehyde-3-phosphate dehydrogenase (NAD(P)) (phosphorylating) (EC 1.2.1.59)	0	11.9	3	1	1.87	0.24	0.87	-
IP023L2	OE2410R	CheC3	two-step	OE1160R	rpl10R	ribosomal protein L10.eR	0	17.6	4	1	2.06	0.16	1.06	-
IP023L2	OE2410R	CheC3	two-step	OE1164R	-	phosphatase homolog	0	28.4	8	1	0.47	0.07	-1.13	-
IP023L2	OE2410R	CheC3	two-step	OE1178F	rmeR	type I site-specific deoxyribonuclease (EC 3.1.21.3) subunit rmeR	0	5.2	6	1	1.32	0.66	0.32	-
IP023L2	OE2410R	CheC3	two-step	OE1254R	-	conserved hypothetical protein	0	11.3	2	1	0.96	0.11	-0.04	-
IP023L2	OE2410R	CheC3	two-step	OE1270F	gdhA3	glutamate dehydrogenase (NAD+) (EC 1.4.1.2)	0	13.5	6	1	0.43	0.11	-1.31	-
IP023L2	OE2410R	CheC3	two-step	OE1275F	psmA	proteasome (EC 3.4.25.1) alpha subunit	0	27.7	7	1	1.13	0.16	0.13	contaminant
IP023L2	OE2410R	CheC3	two-step	OE1294R	rpl15R	ribosomal protein L15.eR	0	16.8	3	1	1.18	0.12	0.18	-
IP023L2	OE2410R	CheC3	two-step	OE1373R	rpl37aR	ribosomal protein L37a.eR	0	38.9	2	1	2.74	0.55	1.74	-
IP023L2	OE2410R	CheC3	two-step	OE1399R	tfbG	transcription initiation factor TFB	0	27.2	8	1	0.9	0.28	-0.11	-
IP023L2	OE2410R	CheC3	two-step	OE1414R	ftsZ4	cell division protein ftsZ	0	6.7	2	1	1.11	0.18	0.11	-
IP023L2	OE2410R	CheC3	two-step	OE1417F	-	conserved hypothetical protein	0	7.1	2	1	1.45	0.16	0.45	-
IP023L2	OE2410R	CheC3	two-step	OE1426F	-	probable flavin containing oxidoreductase (homolog to phytoene desaturase / monoamine oxidase)	0	4.6	2	1	0.94	0.21	-0.07	-
IP023L2	OE2410R	CheC3	two-step	OE1442R	-	conserved hypothetical protein	0	39.7	6	1	7.35	1.12	6.35	-
IP023L2	OE2410R	CheC3	two-step	OE1451F	-	homolog to S-adenosylmethionine-dependent methyltransferase	0	12	3	1	0.78	0.08	-0.28	-
IP023L2	OE2410R	CheC3	two-step	OE1465F	lon	endopeptidase La (EC 3.4.21.53)	2	6.8	5	1	0.74	0.22	-0.35	-
IP023L2	OE2410R	CheC3	two-step	OE1470F	trpB	tryptophan synthase (EC 4.2.1.20) beta subunit	0	13.7	5	1	0.21	0.08	-3.72	-
IP023L2	OE2410R	CheC3	two-step	OE1474R	-	conserved hypothetical protein	0	38.6	4	1	0.52	0.07	-0.92	-
IP023L2	OE2410R	CheC3	two-step	OE1490R	-	conserved hypothetical protein	1	23.7	10	1	1.86	0.34	0.86	-
IP023L2	OE2410R	CheC3	two-step	OE1500R	ppsA	pyruvate, water dikinase (EC 2.7.9.2)	0	8.2	6	1	5.91	4.63	4.91	-
IP023L2	OE2410R	CheC3	two-step	OE1512R	scpA	segregation and condensation protein scpA	0	8	2	1	0.71	0.15	-0.41	-
IP023L2	OE2410R	CheC3	two-step	OE1515R	smc	chromosome segregation protein	0	20.9	23	1	2.79	0.72	1.79	-
IP023L2	OE2410R	CheC3	two-step	OE1528F	topA	DNA topoisomerase I	0	6.6	4	1	2.26	0.34	1.26	-
IP023L2	OE2410R	CheC3	two-step	OE1529F	-	conserved hypothetical protein	0	7.3	3	1	0.33	0.07	-2	-
IP023L2	OE2410R	CheC3	two-step	OE1539F	-	conserved hypothetical protein	4	10.3	3	1	0.79	0.11	-0.27	-
IP023L2	OE2410R	CheC3	two-step	OE1545F	-	probable oxidoreductase (EC 1.1.1.-) (short-chain dehydrogenase family)	0	15.4	3	1	0.87	0.2	-0.14	-
IP023L2	OE2410R	CheC3	two-step	OE1560R	-	conserved hypothetical protein	0	6.6	3	1	8.27	4.15	7.27	interaction
IP023L2	OE2410R	CheC3	two-step	OE1584R	-	conserved hypothetical protein	0	6.3	2	1	3.08	0.69	2.08	-
IP023L2	OE2410R	CheC3	two-step	OE1592R	epf2	mRNA 3'-end processing factor homolog	0	12.5	7	1	0.76	0.08	-0.32	-
IP023L2	OE2410R	CheC3	two-step	OE1626F	-	conserved hypothetical protein	0	9.1	2	1	2.67	0.09	1.67	-
IP023L2	OE2410R	CheC3	two-step	OE1652R	-	hypothetical protein	0	21.6	2	0.99	0.93	0.37	-0.08	-
IP023L2	OE2410R	CheC3	two-step	OE1653R	nhaC1	antiporter (homolog to Na+/H+ antiporter)	11	6	3	1	0.85	0.22	-0.17	-
IP023L2	OE2410R	CheC3	two-step	OE1657R	-	geranylgeranyl hydrogenase homolog	0	18	6	1	1.2	0.12	0.2	-
IP023L2	OE2410R	CheC3	two-step	OE1675R	pstB2	ABC-type transport system ATP-binding protein (probable substrate phosphate)	0	11.7	3	1	0.76	0.11	-0.32	-
IP023L2	OE2410R	CheC3	two-step	OE1679R	pstS2	ABC-type transport system periplasmic substrate-binding protein (probable substrate phosphate)	0	23.5	5	1	1.74	0.32	0.74	-
IP023L2	OE2410R	CheC3	two-step	OE1684F	cysD	sulfate adenylyltransferase (EC 2.7.7.4) small subunit	0	5.9	2	1	0.41	0.08	-1.46	-
IP023L2	OE2410R	CheC3	two-step	OE1687F	aspS	aspartate--tRNA ligase (EC 6.1.1.12)	0	4.4	2	1	1.25	0.17	0.25	-
IP023L2	OE2410R	CheC3	two-step	OE1736R	dnaJ	molecular chaperone dnaJ	0	24.6	10	1	0.22	0.03	-3.5	contaminant
IP023L2	OE2410R	CheC3	two-step	OE1737R	dnaK	dnaK-type molecular chaperone hsp70	0	23.5	12	1	4.42	0.85	3.42	contaminant
IP023L2	OE2410R	CheC3	two-step	OE1738R	-	hypothetical protein	0	10	3	1	0.83	0.15	-0.21	-
IP023L2	OE2410R	CheC3	two-step	OE1761R	-	conserved hypothetical protein	0	18.1	5	1	0.34	0.07	-1.91	-
IP023L2	OE2410R	CheC3	two-step	OE1769F	-	probable phosphoesterase (EC 3.1.-.-)	0	9.3	3	1	2.08	0.47	1.08	-
IP023L2	OE2410R	CheC3	two-step	OE1770F	rad50	DNA double-strand break repair ATPase	0	25.1	21	1	2.68	0.83	1.68	-
IP023L2	OE2410R	CheC3	two-step	OE1781F	-	ATP-binding sufC-like protein	0	17.5	5	1	4.19	1.65	3.19	-
IP023L2	OE2410R	CheC3	two-step	OE1783F	-	sufB domain protein	0	19.3	5	1	9.17	3.7	8.17	interaction
IP023L2	OE2410R	CheC3	two-step	OE1804R	-	TRAP-type transport system protein small subunit	0	11.7	2	1	0.58	0.05	-0.73	-
IP023L2	OE2410R	CheC3	two-step	OE1841R	phaD2	pH adaptation potassium efflux system protein D2 (sodium-potassium/hydrogen antiporter subunit D2)	17	6.2	4	1	0.71	0.21	-0.42	-
IP023L2	OE2410R	CheC3	two-step	OE1854R	phaE	pH adaptation potassium efflux system protein E (sodium-potassium/hydrogen antiporter subunit E)	2	24.7	7	1	0.95	0.09	-0.06	-
IP023L2	OE2410R	CheC3	two-step	OE1858F	-	conserved hypothetical protein	0	13.5	3	1	3.44	0.92	2.44	-
IP023L2	OE2410R	CheC3	two-step	OE1862F	ywaD	probable peptidase (EC 3.4.11.-)	0	11.5	5	1	1.75	0.32	0.75	-
IP023L2	OE2410R	CheC3	two-step	OE1872R	petD	cytochrome bc1 complex (EC 1.10.2.-) cytochrome b/c subunit	5	31.1	7	1	0.77	0.16	-0.29	-
IP023L2	OE2410R	CheC3	two-step	OE1878R	-	conserved hypothetical protein	2	12.5	2	1	0.72	0.02	-0.39	-
IP023L2	OE2410R	CheC3	two-step	OE1905R	gth1	probable glycosyltransferase, type 1	0	5.4	2	1	0.63	0.13	-0.58	-
IP023L2	OE2410R	CheC3	two-step	OE1906R	gth2	probable glycosyltransferase, type 1	0	21.3	7	1	0.71	0.08	-0.42	-
IP023L2	OE2410R	CheC3	two-step	OE1932R	-	conserved hypothetical protein	0	8.5	2	1	2.31	0.57	1.31	-
IP023L2	OE2410R	CheC3	two-step	OE1934R	edp	proteinase IV (EC 3.4.-.-)	1	43	10	1	0.8	0.11	-0.25	-
IP023L2	OE2410R	CheC3	two-step	OE1951F	purK	phosphoribosylaminoimidazole carboxylase (EC 4.1.1.21) carbon dioxide-fixation subunit	0	14.6	5	1	0.79	0.12	-0.27	-
IP023L2	OE2410R	CheC3	two-step	OE1954F	nuoB	NADH dehydrogenase-like complex (EC 1.6.5.-) subunit B	0	15.7	3	1	0.64	0.05	-0.57	-
IP023L2	OE2410R	CheC3	two-step	OE1956F	nuoCD	NADH dehydrogenase-like complex (EC 1.6.5.-) subunit CD	0	13.2	7	1	1.04	0.17	0.04	-
IP023L2	OE2410R	CheC3	two-step	OE1957F	nuoH	NADH dehydrogenase-like complex (EC 1.6.5.-) subunit H	8	4.6	2	1	0.92	0.2	-0.08	-
IP023L2	OE2410R	CheC3	two-step	OE1964F	nuoL	NADH dehydrogenase-like complex (EC 1.6.5.-) subunit L	17	2.7	2	1	1.03	0.03	0.03	-
IP023L2	OE2410R	CheC3	two-step	OE1969F	-	CBS/parB domain protein	0	9.6	2	1	0.77	0.09	-0.3	-
IP023L2	OE2410R	CheC3	two-step	OE1979R	cox1A, coxA1	cox-type terminal oxidase (EC 1.9.3.-) subunit I	14	3.4	2	1	0.67	0.07	-0.48	-
IP023L2	OE2410R	CheC3	two-step	OE2006F	-	argK-type transport ATPase	0	9	2	1	0.86	0.13	-0.17	-
IP023L2	OE2410R	CheC3	two-step	OE2007F	-	probable hydrolase	0	15.2	4	1	0.92	0.12	-0.09	-
IP023L2	OE2410R	CheC3	two-step	OE2024F	-	conserved hypothetical protein	0	13.7	4	1	2.57	0.26	1.57	-
IP023L2	OE2410R	CheC3	two-step	OE2026F	-	ABC-type transport system ATP-binding protein	0	7.3	2	1	0.88	0.11	-0.13	-
IP023L2	OE2410R	CheC3	two-step	OE2049R	-	conserved hypothetical protein	0	3.4	2	1	2.35	0.4	1.35	-
IP023L2	OE2410R	CheC3	two-step	OE2121F	-	conserved hypothetical protein	1	13.7	3	1	0.81	0.09	-0.23	-
IP023L2	OE2410R	CheC3	two-step	OE2132F	-	conserved hypothetical protein	0	11	2	1	3.69	0.53	2.69	-
IP023L2	OE2410R	CheC3	two-step	OE2133R	aldH2	aldehyde dehydrogenase (EC 1.2.1.-)	0	3.8	2	1	0.63	0.1	-0.6	-
IP023L2	OE2410R	CheC3	two-step	OE2138F	acd2	probable acyl/butyryl-CoA dehydrogenase (EC 1.3.99.-)	0	14.5	5	1	1.17	0.14	0.17	-
IP023L2	OE2410R	CheC3	two-step	OE2141F	-	conserved hypothetical protein	0	7.8	3	1	2.27	0.32	1.27	-
IP023L2	OE2410R	CheC3	two-step	OE2149R	-	conserved hypothetical protein	0	16.4	7	1	0.74	0.14	-0.34	-
IP023L2	OE2410R	CheC3	two-step	OE2159R	rps3aR	ribosomal protein S3a.eR	0	29.1	5	1	5.28	1.86	4.28	-
IP023L2	OE2410R	CheC3	two-step	OE2168R	htrVI, htr6, htJ	transducer protein htrVI	2	20.5	13	1	1.59	0.34	0.59	-
IP023L2	OE2410R	CheC3	two-step	OE2170R	tmpC	probable periplasmic substrate-binding protein (membrane lipoprotein tmpC homolog)	0	15.3	5	1	1	0.14	0	-
IP023L2	OE2410R	CheC3	two-step	OE2189R	htr4, htpVI, htD	transducer protein htr4	2	14	11	1	1.64	0.86	0.64	-
IP023L2	OE2410R	CheC3	two-step	OE2239F	ssrA	site-specific integrase/recombinase	0	10.4	4	1	0.76	0.32	-0.32	-
IP023L2	OE2410R	CheC3	two-step	OE2276F	-	PHP domain protein	0	13.7	2	1	0.87	0.13	-0.14	-
IP023L2	OE2410R	CheC3	two-step	OE2281R	tfbD	transcription initiation factor TFB	0	6.1	2	1	0.72	0.21	-0.38	-
IP023L2	OE2410R	CheC3	two-step	OE2296F	psmB	proteasome (EC 3.4.25.1) beta subunit	0	6.2	2	1	1.45	0.26	0.45	contaminant
IP023L2	OE2410R	CheC3	two-step	OE2301R	top6A	DNA topoisomerase (ATP-hydrolyzing) (EC 5.99.1.3) VI subunit A	0	12.3	4	1	0.65	0.13	-0.54	-
IP023L2	OE2410R	CheC3	two-step	OE2302R	top6B	DNA topoisomerase (ATP-hydrolyzing) (EC 5.99.1.3) VI subunit B	0	11.8	10	1	1.06	0.29	0.06	-
IP023L2	OE2410R	CheC3	two-step	OE2304F	gyrA	DNA topoisomerase (ATP-hydrolyzing) (EC 5.99.1.3) subunit A	0	10.2	6	1	0.7	0.13	-0.43	-
IP023L2	OE2410R	CheC3	two-step	OE2307F	ndh	probable NADH dehydrogenase (EC 1.6.99.3)	0	14.9	6	1	0.67	0.24	-0.48	-
IP023L2	OE2410R	CheC3	two-step	OE2317R	rbsB	ABC-type transport system periplasmic substrate-binding protein	0	26.4	7	1	1.66	0.07	0.66	-
IP023L2	OE2410R	CheC3	two-step	OE2357F	-	monooxygenase (EC 1.14.14.-) (homolog to alkanesulfonate monooxygenase)	0	12.4	4	1	0.7	0.1	-0.44	-
IP023L2	OE2410R	CheC3	two-step	OE2360R	-	NADPH dehydrogenase (EC 1.6.99.1) / 2,4-dienoyl-CoA reductase (NADPH) (EC 1.3.1.34)	0	4.9	2	1	3.2	0.39	2.2	-
IP023L2	OE2410R	CheC3	two-step	OE2373F	pta	probable phosphate acetyltransferase (EC 2.3.1.8)	0	9.6	3	1	0.86	0.11	-0.17	-
IP023L2	OE2410R	CheC3	two-step	OE2390R	flaD	fla cluster protein flaD	0	25	3	1	0.59	0.06	-0.69	-
IP023L2	OE2410R	CheC3	two-step	OE2397F	flgB1	flagellin B1	1	25.9	3	1	0.85	0.14	-0.17	-
IP023L2	OE2410R	CheC3	two-step	OE2408R	cheD	taxis cluster protein cheD	0	16.8	2	1	2.75	0.33	1.75	-
IP023L2	OE2410R	CheC3	two-step	OE2410R	cheC3	taxis protein cheC3	0	32.2	7	1	22.69	18.53	21.69	bait
IP023L2	OE2410R	CheC3	two-step	OE2414R	cheC1, cheJ	taxis protein cheC1	0	8.2	2	0.95	1.95	0.16	0.95	-
IP023L2	OE2410R	CheC3	two-step	OE2443R	-	hypothetical protein	0	34.7	8	1	0.99	0.16	0	-
IP023L2	OE2410R	CheC3	two-step	OE2451R	-	probable oxidoreductase (aldo-keto reductase family protein)	0	16.7	5	1	4.38	1.5	3.38	-
IP023L2	OE2410R	CheC3	two-step	OE2469F	flgA1	flagellin A1	1	42.9	3	1	0.9	0.14	-0.11	-
IP023L2	OE2410R	CheC3	two-step	OE2470F	flgA2	flagellin A2	1	38.7	3	1	1.1	0.15	0.1	-
IP023L2	OE2410R	CheC3	two-step	OE2474R	htrXIII, htr13, htL	transducer protein htrXIII	0	17.3	6	1	1.88	0.29	0.88	-
IP023L2	OE2410R	CheC3	two-step	OE2492F	gch32	GTP cyclohydrolase III (EC 3.5.4.29)	0	19.8	4	1	0.48	0.06	-1.1	-
IP023L2	OE2410R	CheC3	two-step	OE2508F	-	conserved hypothetical protein	4	12.7	2	1	0.65	0.09	-0.54	-
IP023L2	OE2410R	CheC3	two-step	OE2515F	-	conserved hypothetical protein	0	19.1	2	1	1.57	0.25	0.57	-
IP023L2	OE2410R	CheC3	two-step	OE2524R	ugd1	UDP-glucose 6-dehydrogenase (EC 1.1.1.22)	0	10.3	4	1	4.03	0.71	3.03	-
IP023L2	OE2410R	CheC3	two-step	OE2531F	-	conserved hypothetical protein	0	4.3	2	1	0.74	0.09	-0.35	-
IP023L2	OE2410R	CheC3	two-step	OE2533F	-	hypothetical protein	0	6.7	2	1	1.06	0.14	0.06	-
IP023L2	OE2410R	CheC3	two-step	OE2538R	-	conserved hypothetical protein	0	10.4	4	1	0.59	0.09	-0.71	-
IP023L2	OE2410R	CheC3	two-step	OE2547R	gtl2	probable glycosyltransferase, type 2	1	11.2	3	1	0.98	0.31	-0.01	-
IP023L2	OE2410R	CheC3	two-step	OE2548F	stt3	oligosaccharyl transferase	16	4.8	5	1	0.75	0.13	-0.33	-
IP023L2	OE2410R	CheC3	two-step	OE2579F	purA	adenylosuccinate synthase (EC 6.3.4.4)	0	5.2	2	1	1.08	0.14	0.08	-
IP023L2	OE2410R	CheC3	two-step	OE2601R	rpl10	ribosomal protein L10	0	15.1	6	1	1.06	0.09	0.06	-
IP023L2	OE2410R	CheC3	two-step	OE2602R	rpl1	ribosomal protein L1	0	11.8	3	1	1.42	0.14	0.42	-
IP023L2	OE2410R	CheC3	two-step	OE2618R	-	conserved hypothetical protein	0	20.9	3	1	0.83	0.13	-0.2	-
IP023L2	OE2410R	CheC3	two-step	OE2628F	rps4	ribosomal protein S4	0	24.7	4	1	4.25	1.01	3.25	-
IP023L2	OE2410R	CheC3	two-step	OE2629F	rps11	ribosomal protein S11	0	14.2	2	1	1.78	0.2	0.78	-
IP023L2	OE2410R	CheC3	two-step	OE2632F	rpl18R	ribosomal protein L18.eR	0	39.3	3	1	1.1	0.3	0.1	-
IP023L2	OE2410R	CheC3	two-step	OE2633F	rpl13	ribosomal protein L13	0	10.3	2	1	1.98	0.32	0.98	-
IP023L2	OE2410R	CheC3	two-step	OE2635F	rps9	ribosomal protein S9	0	22	2	1	2.18	0.32	1.18	-
IP023L2	OE2410R	CheC3	two-step	OE2641F	rps2	ribosomal protein S2	0	13.7	3	1	1.19	0.27	0.19	-
IP023L2	OE2410R	CheC3	two-step	OE2648F	-	conserved hypothetical protein	0	38.6	11	1	5.74	1.53	4.74	-
IP023L2	OE2410R	CheC3	two-step	OE2728R	gdhA2	glutamate dehydrogenase (EC 1.4.1.-)	0	7.9	2	1	0.91	0.19	-0.1	-
IP023L2	OE2410R	CheC3	two-step	OE2740F	-	conserved hypothetical protein	0	10.4	3	1	0.76	0.18	-0.31	-
IP023L2	OE2410R	CheC3	two-step	OE2791R	-	hypothetical protein	0	8.5	3	1	0.87	0.07	-0.15	-
IP023L2	OE2410R	CheC3	two-step	OE2864F	purD	phosphoribosylamine--glycine ligase (EC 6.3.4.13)	0	5.6	2	1	1.44	0.29	0.44	-
IP023L2	OE2410R	CheC3	two-step	OE2865R	sdhA	succinate dehydrogenase (EC 1.3.99.1) subunit A (flavoprotein)	0	10.1	5	1	0.89	0.26	-0.12	-
IP023L2	OE2410R	CheC3	two-step	OE2866R	sdhB	succinate dehydrogenase (EC 1.3.99.1) subunit B (iron-sulfur protein)	0	13.4	4	1	0.6	0.1	-0.68	-
IP023L2	OE2410R	CheC3	two-step	OE2867R	sdhD	succinate dehydrogenase (EC 1.3.99.1) subunit D (membrane anchor protein)	3	12.5	2	1	0.89	0.12	-0.12	-
IP023L2	OE2410R	CheC3	two-step	OE2923F	-	conserved hypothetical protein	0	16.6	3	1	1.28	0.23	0.28	-
IP023L2	OE2410R	CheC3	two-step	OE2934R	-	conserved hypothetical protein	2	27	4	1	0.87	0.08	-0.15	-
IP023L2	OE2410R	CheC3	two-step	OE2935R	fumC	fumarate hydratase (EC 4.2.1.2)	0	8.9	4	1	4.47	0.75	3.47	-
IP023L2	OE2410R	CheC3	two-step	OE2998R	-	conserved hypothetical protein	0	17.2	5	1	27.03	25.32	26.03	contaminant
IP023L2	OE2410R	CheC3	two-step	OE3000R	-	conserved hypothetical protein	0	11.6	2	1	1.77	0.19	0.77	-
IP023L2	OE2410R	CheC3	two-step	OE3017R	ush	UDP-sugar hydrolase (EC 3.6.1.45) / 5'-nucleotidase (EC 3.1.3.5)	1	10.7	7	1	0.51	0.19	-0.98	-
IP023L2	OE2410R	CheC3	two-step	OE3059F	dhs	deoxyhypusine synthase (EC 2.5.1.46)	0	7.3	2	1	0.63	0.15	-0.59	-
IP023L2	OE2410R	CheC3	two-step	OE3063F	asd	aspartate-semialdehyde dehydrogenase (EC 1.2.1.11)	0	6.7	2	0.99	1.1	0.4	0.1	-
IP023L2	OE2410R	CheC3	two-step	OE3081F	-	conserved hypothetical protein	0	20.6	8	1	1.39	0.2	0.39	-
IP023L2	OE2410R	CheC3	two-step	OE3112R	aaa3, cdc48b	AAA-type ATPase (transitional ATPase homolog)	0	5.9	3	1	1.21	0.15	0.21	-
IP023L2	OE2410R	CheC3	two-step	OE3116F	-	conserved hypothetical protein	1	10.9	7	1	0.57	0.06	-0.74	-
IP023L2	OE2410R	CheC3	two-step	OE3126F	-	hypothetical protein	4	5	2	1	2.36	0.27	1.36	-
IP023L2	OE2410R	CheC3	two-step	OE3159R	tdk	thymidine kinase (EC 2.7.1.21)	0	24.6	4	1	0.44	0.06	-1.29	-
IP023L2	OE2410R	CheC3	two-step	OE3162F	-	upsA domain protein	0	17.8	3	1	0.51	0.09	-0.94	-
IP023L2	OE2410R	CheC3	two-step	OE3167F	htrVIII, htr8, htK	transducer protein htrVIII	5	9.8	4	1	0.9	0.16	-0.11	-
IP023L2	OE2410R	CheC3	two-step	OE3168R	-	pyridoxal phosphate-dependent aminotransferase (homolog to acetylornithine aminotransferase)	0	14.2	6	1	1.16	0.14	0.16	-
IP023L2	OE2410R	CheC3	two-step	OE3190F	-	hypothetical protein	0	6.8	2	1	1.09	0.15	0.09	-
IP023L2	OE2410R	CheC3	two-step	OE3195F	sucB	succinate--CoA ligase (ADP-forming) (EC 6.2.1.5) beta subunit	0	18.1	7	1	0.84	0.12	-0.2	-
IP023L2	OE2410R	CheC3	two-step	OE3207F	cbiT, cobL2	precorrin-8W decarboxylase (EC 1.-.-.-)	0	25.7	4	1	4.69	1.85	3.69	-
IP023L2	OE2410R	CheC3	two-step	OE3209F	cbiL, cobI	precorrin-2 C20-methyltransferase (EC 2.1.1.130)	0	20.5	4	1	1.38	0.27	0.38	-
IP023L2	OE2410R	CheC3	two-step	OE3227F	cobT2, cobU	homolog to nicotinate-nucleotide--dimethylbenzimidazole phosphoribosyltransferase	0	16	4	1	20.06	19.54	19.06	interaction
IP023L2	OE2410R	CheC3	two-step	OE3230F	cobN	cobalt chelatase (EC 4.99.1.-), oxygen-dependent	0	6.6	7	1	4.42	0.5	3.42	-
IP023L2	OE2410R	CheC3	two-step	OE3238F	cbiE, cobL1	precorrin-6Y C5,15-methyltransferase (decarboxylating) (EC 2.1.1.132)	0	12.4	3	1	0.76	0.1	-0.32	-
IP023L2	OE2410R	CheC3	two-step	OE3243F	cbiA, cobB	cobyrinic acid a,c-diamide synthase	0	16	6	1	0.85	0.12	-0.18	-
IP023L2	OE2410R	CheC3	two-step	OE3245F	cobO	cob(I)alamin adenosyltransferase (EC 2.5.1.17)	0	8	2	0.99	0.44	0.06	-1.28	-
IP023L2	OE2410R	CheC3	two-step	OE3262R	-	conserved hypothetical protein	0	7.3	4	1	0.62	0.14	-0.62	-
IP023L2	OE2410R	CheC3	two-step	OE3275R	gcvP1	glycine dehydrogenase (decarboxylating) (EC 1.4.4.2) (glycine cleavage system protein P-1)	0	11.8	3	1	1.58	0.26	0.58	-
IP023L2	OE2410R	CheC3	two-step	OE3305F	rfcB	replication factor C large subunit	0	31.4	12	1	0.84	0.28	-0.2	-
IP023L2	OE2410R	CheC3	two-step	OE3322F	-	conserved hypothetical protein	0	17.3	4	1	2.26	0.6	1.26	-
IP023L2	OE2410R	CheC3	two-step	OE3328R	nrdA2	ribonucleoside-diphosphate reductase (EC 1.17.4.1) alpha subunit	0	12.7	12	1	1.44	0.28	0.44	-
IP023L2	OE2410R	CheC3	two-step	OE3343R	-	hypothetical protein	1	19.8	6	1	1.73	0.52	0.73	-
IP023L2	OE2410R	CheC3	two-step	OE3347F	htrI, htr1	transducer protein htrI	1	11.8	5	1	0.99	0.12	-0.01	-
IP023L2	OE2410R	CheC3	two-step	OE3349F	-	CBS domain protein	0	22.6	9	1	1.8	0.27	0.8	-
IP023L2	OE2410R	CheC3	two-step	OE3356F	aaa5, cdc48c, cdcH	AAA-type ATPase (transitional ATPase homolog)	0	11.5	8	1	1.1	0.16	0.1	-
IP023L2	OE2410R	CheC3	two-step	OE3357R	rps8R	ribosomal protein S8.eR	0	27.4	2	1	2.03	0.31	1.03	-
IP023L2	OE2410R	CheC3	two-step	OE3376F	crtB2	geranylgeranyl-diphosphate geranylgeranyltransferase (EC 2.5.1.32) (phytoene synthase)	0	12.4	5	1	0.38	0.05	-1.63	-
IP023L2	OE2410R	CheC3	two-step	OE3381R	crtI1	phytoene dehydrogenase (EC 1.14.99.-) (phytoene desaturase)	0	2.5	2	1	0.7	0.12	-0.42	-
IP023L2	OE2410R	CheC3	two-step	OE3388F	rpl3	ribosomal protein L3	0	13.4	5	1	1.84	0.29	0.84	-
IP023L2	OE2410R	CheC3	two-step	OE3389F	rpl4R	ribosomal protein L4.eR	0	21.6	4	1	1.85	0.37	0.85	-
IP023L2	OE2410R	CheC3	two-step	OE3393F	rps19	ribosomal protein S19	0	17.1	3	1	2.84	0.23	1.84	-
IP023L2	OE2410R	CheC3	two-step	OE3394F	rpl22	ribosomal protein L22	0	14.1	2	1	2.58	0.6	1.58	-
IP023L2	OE2410R	CheC3	two-step	OE3395F	rps3	ribosomal protein S3	0	12.3	4	1	1.59	0.37	0.59	-
IP023L2	OE2410R	CheC3	two-step	OE3402F	rpl14	ribosomal protein L14	0	30.3	3	1	2.14	0.3	1.14	-
IP023L2	OE2410R	CheC3	two-step	OE3405F	rps4R	ribosomal protein S4.eR	0	12.4	3	1	3.56	0.8	2.56	-
IP023L2	OE2410R	CheC3	two-step	OE3410F	rps8	ribosomal protein S8	0	27.7	3	1	1.63	0.27	0.63	-
IP023L2	OE2410R	CheC3	two-step	OE3412F	rpl32R	ribosomal protein L32.eR	0	20.5	5	1	2.45	0.18	1.45	-
IP023L2	OE2410R	CheC3	two-step	OE3413F	rpl19R	ribosomal protein L19.eR	0	20.8	2	1	3.53	0.65	2.53	-
IP023L2	OE2410R	CheC3	two-step	OE3415F	rps5	ribosomal protein S5	0	17.9	4	1	2.19	0.15	1.19	-
IP023L2	OE2410R	CheC3	two-step	OE3418F	secY	preprotein translocase subunit secY	10	5.3	3	1	0.85	0.07	-0.18	-
IP023L2	OE2410R	CheC3	two-step	OE3430F	truB, cbf5	tRNA-pseudouridine synthase (EC 5.4.99.12) B	0	8	2	1	1.69	0.1	0.69	-
IP023L2	OE2410R	CheC3	two-step	OE3445F	-	conserved hypothetical protein	0	5.7	2	1	0.88	0.14	-0.14	-
IP023L2	OE2410R	CheC3	two-step	OE3456F	-	conserved hypothetical protein	0	19.2	5	1	0.86	0.03	-0.16	-
IP023L2	OE2410R	CheC3	two-step	OE3468R	crtI2	phytoene dehydrogenase (EC 1.14.99.-) (phytoene desaturase)	0	6.8	3	1	1.76	0.19	0.76	-
IP023L2	OE2410R	CheC3	two-step	OE3474R	cosT, htr5, htpIV, htF	transducer protein cosT	2	27.3	12	1	2.23	0.4	1.23	-
IP023L2	OE2410R	CheC3	two-step	OE3480R	sopII	sensory rhodopsin II	7	13.9	3	1	0.9	0.08	-0.11	-
IP023L2	OE2410R	CheC3	two-step	OE3481R	htrII, htr2	transducer protein htrII	2	7.1	5	1	2.4	0.66	1.4	-
IP023L2	OE2410R	CheC3	two-step	OE3505R	uppS2	di-trans,poly-cis-decaprenylcistransferase (EC 2.5.1.31) / (Z)-prenyl diphosphate synthase (EC 2.5.1.-)	0	17.3	4	1	0.37	0.04	-1.72	-
IP023L2	OE2410R	CheC3	two-step	OE3524F	pdxS, pyroA	pyridoxine biosynthesis protein pyridoxal 5'-phosphate synthesis component	0	23.2	6	1	0.71	0.17	-0.4	-
IP023L2	OE2410R	CheC3	two-step	OE3533F	hemY	protoporphyrinogen oxidase (EC 1.3.3.4)	0	10	3	1	0.88	0.14	-0.14	-
IP023L2	OE2410R	CheC3	two-step	OE3554F	carB	carbamoyl-phosphate synthase (glutamine-hydrolyzing) (EC 6.3.5.5) large subunit	0	9.4	11	1	0.55	0.11	-0.82	-
IP023L2	OE2410R	CheC3	two-step	OE3610R	-	ribose-1,5-bisphosphate isomerase (ribulose-bisphosphate forming) (EC 5.3.1.-)	0	10.2	3	1	1.28	0.15	0.28	-
IP023L2	OE2410R	CheC3	two-step	OE3611R	basT, htr3, htC	transducer protein basT	2	16.5	8	1	1.47	0.42	0.47	-
IP023L2	OE2410R	CheC3	two-step	OE3612R	basB	chemotactic signal transduction system periplasmic substrate-binding protein basB	0	7.7	3	1	1.03	0.15	0.03	-
IP023L2	OE2410R	CheC3	two-step	OE3642F	-	conserved hypothetical protein	0	21.9	10	1	30.68	21.51	29.68	contaminant
IP023L2	OE2410R	CheC3	two-step	OE3669R	-	conserved hypothetical protein	0	6.1	2	1	0.58	0.09	-0.73	-
IP023L2	OE2410R	CheC3	two-step	OE3678R	-	conserved hypothetical protein	0	31.2	8	1	2.14	0.35	1.14	-
IP023L2	OE2410R	CheC3	two-step	OE3691F	trpD2	probable anthranilate phosphoribosyltransferase (EC 2.4.2.18)	0	13.9	4	1	1.39	0.15	0.39	-
IP023L2	OE2410R	CheC3	two-step	OE3712R	oxdhA2	probable branched-chain amino acid dehydrogenase (EC 1.2.4.-) E1 component alpha subunit	0	7.6	3	1	0.81	0.19	-0.23	-
IP023L2	OE2410R	CheC3	two-step	OE3717F	nolA	homolog to NADH dehydrogenase 32K subunit	0	12.5	3	1	0.46	0.09	-1.17	-
IP023L2	OE2410R	CheC3	two-step	OE3718F	ftsZ3	cell division protein ftsZ	0	29.9	10	1	0.98	0.18	-0.02	-
IP023L2	OE2410R	CheC3	two-step	OE3726F	-	conserved hypothetical protein	0	15.3	5	1	0.95	0.14	-0.05	-
IP023L2	OE2410R	CheC3	two-step	OE3762R	glpK	glycerol kinase (EC 2.7.1.30)	0	8	3	1	0.76	0.16	-0.32	-
IP023L2	OE2410R	CheC3	two-step	OE3784R	secD	preprotein translocase subunit secD	5	20.6	9	1	0.86	0.11	-0.16	-
IP023L2	OE2410R	CheC3	two-step	OE3812R	hisS	histidine--tRNA ligase (EC 6.1.1.21)	0	13.7	6	1	3.03	0.46	2.03	-
IP023L2	OE2410R	CheC3	two-step	OE3817R	rps19R	ribosomal protein S19.eR	0	24.5	3	1	1.01	0.18	0.01	-
IP023L2	OE2410R	CheC3	two-step	OE3832F	-	conserved hypothetical protein	0	29.7	12	1	4.54	1.59	3.54	-
IP023L2	OE2410R	CheC3	two-step	OE3874R	rpoE1	DNA-directed RNA polymerase (EC 2.7.7.6) subunit E'	0	13.2	2	1	1.6	0.21	0.6	-
IP023L2	OE2410R	CheC3	two-step	OE3884F	aca	acetyl-CoA C-ac(et)yltransferase (EC 2.3.1.16) or (EC 2.3.1.9)	0	8.9	2	1	1.86	0.19	0.86	-
IP023L2	OE2410R	CheC3	two-step	OE3887F	gtl3	probable glycosyltransferase, type 2	0	14.8	3	1	0.35	0.06	-1.84	-
IP023L2	OE2410R	CheC3	two-step	OE3893F	serS	serine--tRNA ligase (EC 6.1.1.11)	0	5.4	3	1	0.72	0.19	-0.39	-
IP023L2	OE2410R	CheC3	two-step	OE3907R	phnE	ABC-type transport system permease protein (probable substrate phosphate/phosphonate)	6	10.3	3	1	1	0.05	0	-
IP023L2	OE2410R	CheC3	two-step	OE3910R	phnD	ABC-type transport system periplasmic substrate-binding protein (probable substrate phosphate/phosphonate)	0	17.2	6	1	0.89	0.09	-0.12	-
IP023L2	OE2410R	CheC3	two-step	OE3922R	glnA	glutamate--ammonia ligase (EC 6.3.1.2)	0	21.4	9	1	1.28	0.29	0.28	-
IP023L2	OE2410R	CheC3	two-step	OE3925R	ths2, thsB, cctB	thermosome subunit 2	0	4.5	2	1	1.41	0.15	0.41	contaminant
IP023L2	OE2410R	CheC3	two-step	OE3934R	citZ	citrate (si)-synthase (EC 2.3.3.1)	0	10.1	2	1	2.86	0.24	1.86	-
IP023L2	OE2410R	CheC3	two-step	OE3943R	-	conserved hypothetical protein	0	28.3	10	1	13.35	7.95	12.35	interaction
IP023L2	OE2410R	CheC3	two-step	OE3955F	putA	proline dehydrogenase (EC 1.5.99.8)	0	24.4	5	1	0.6	0.13	-0.68	-
IP023L2	OE2410R	CheC3	two-step	OE3959R	ilvE2	branched-chain-amino-acid aminotransferase (EC 2.6.1.42)	0	16.2	4	1	0.92	0.2	-0.09	-
IP023L2	OE2410R	CheC3	two-step	OE3973F	arf1	peptide chain release factor aRF-1	0	5	2	1	1.33	0.25	0.33	-
IP023L2	OE2410R	CheC3	two-step	OE3978R	atpD	A-type ATP synthase (EC 3.6.3.14) subunit D	0	10.7	2	1	0.66	0.15	-0.52	-
IP023L2	OE2410R	CheC3	two-step	OE3984R	atpB	A-type ATP synthase (EC 3.6.3.14) subunit B	0	12.5	6	1	1.25	0.25	0.25	-
IP023L2	OE2410R	CheC3	two-step	OE3987R	atpC	A-type ATP synthase (EC 3.6.3.14) subunit C	0	23	8	1	1.03	0.1	0.03	-
IP023L2	OE2410R	CheC3	two-step	OE3991R	atpI	A-type ATP synthase (EC 3.6.3.14) subunit I	7	4.6	3	1	0.9	0.18	-0.11	-
IP023L2	OE2410R	CheC3	two-step	OE3994F	-	S-adenosylmethionine-dependent methyltransferase (EC 2.1.1.-)	0	18.2	3	1	0.67	0.09	-0.48	-
IP023L2	OE2410R	CheC3	two-step	OE3998R	-	conserved hypothetical protein	0	5.6	3	1	0.55	0.09	-0.82	-
IP023L2	OE2410R	CheC3	two-step	OE4010F	idsA2	probable multifunctional long-chain (E)-prenyl diphosphate synthase (EC 2.5.1.-)	0	11.7	3	1	0.79	0.13	-0.26	-
IP023L2	OE2410R	CheC3	two-step	OE4032R	-	conserved hypothetical protein	0	20.3	5	1	0.71	0.14	-0.4	-
IP023L2	OE2410R	CheC3	two-step	OE4102R	endA	tRNA-intron endonuclease (EC 3.1.27.9)	0	19.5	7	1	1.33	0.31	0.33	-
IP023L2	OE2410R	CheC3	two-step	OE4113F	oxdhA1	probable branched-chain amino acid dehydrogenase (EC 1.2.4.-) E1 component alpha subunit	0	9.4	4	1	0.75	0.13	-0.32	-
IP023L2	OE2410R	CheC3	two-step	OE4114F	oxdhB	probable branched-chain amino acid dehydrogenase (EC 1.2.4.-) E1 component beta subunit	0	17	5	1	1.24	0.18	0.24	-
IP023L2	OE2410R	CheC3	two-step	OE4118R	leuS	leucine--tRNA ligase (EC 6.1.1.4)	0	5.9	5	1	1.65	0.29	0.65	-
IP023L2	OE2410R	CheC3	two-step	OE4132R	trpS2	tryptophan--tRNA ligase (EC 6.1.1.2)	0	18.2	7	1	0.59	0.16	-0.7	-
IP023L2	OE2410R	CheC3	two-step	OE4142F	rfcC	replication factor C small subunit	0	8.4	3	1	1.35	0.39	0.35	-
IP023L2	OE2410R	CheC3	two-step	OE4159F	achY	adenosylhomocysteinase (EC 3.3.1.1)	0	12.6	5	1	4.37	0.73	3.37	-
IP023L2	OE2410R	CheC3	two-step	OE4195F	rfcA	replication factor C small subunit	0	24.8	9	1	1.02	0.14	0.02	-
IP023L2	OE2410R	CheC3	two-step	OE4197F	-	conserved hypothetical protein	0	20.8	3	1	0.92	0.16	-0.09	-
IP023L2	OE2410R	CheC3	two-step	OE4198F	alaS	alanine--tRNA ligase (EC 6.1.1.7)	0	8.7	9	1	2.24	0.48	1.24	-
IP023L2	OE2410R	CheC3	two-step	OE4238R	-	CBS domain protein	3	11.6	6	1	0.77	0.15	-0.3	-
IP023L2	OE2410R	CheC3	two-step	OE4268F	hemL	glutamate-1-semialdehyde 2,1-aminomutase (EC 5.4.3.8)	0	23.8	8	1	2.58	0.45	1.58	-
IP023L2	OE2410R	CheC3	two-step	OE4283R	-	probable signal-transducing histidine kinase / response regulator	0	8.3	9	1	1.72	0.59	0.72	-
IP023L2	OE2410R	CheC3	two-step	OE4303R	dppC1	ABC-type transport system permease protein (probable substrate dipeptide/oligopeptide/nickel)	9	15	5	1	0.99	0.11	-0.01	-
IP023L2	OE2410R	CheC3	two-step	OE4304R	dppB1	ABC-type transport system permease protein (probable substrate dipeptide/oligopeptide/nickel)	6	9.6	4	1	1.23	0.34	0.23	-
IP023L2	OE2410R	CheC3	two-step	OE4305R	dppA1	ABC-type transport system periplasmic substrate-binding protein (probable substrate dipeptide/oligopeptide/nickel)	0	21.3	11	1	0.89	0.03	-0.12	-
IP023L2	OE2410R	CheC3	two-step	OE4339R	nosF	ABC-type transport system ATP-binding protein (probable substrate copper)	0	11.2	3	1	2.84	0.56	1.84	-
IP023L2	OE2410R	CheC3	two-step	OE4343R	-	hypothetical protein	5	8.2	2	1	0.97	0.07	-0.03	-
IP023L2	OE2410R	CheC3	two-step	OE4355R	cysA	thiosulfate sulfurtransferase (EC 2.8.1.1)	0	9.2	3	1	0.63	0.13	-0.58	-
IP023L2	OE2410R	CheC3	two-step	OE4357F	-	ABC-type transport system periplasmic substrate-binding protein (probable substrate thiamine)	0	12.2	2	1	1.79	0.24	0.79	-
IP023L2	OE2410R	CheC3	two-step	OE4377R	gbp3	probable GTP-binding protein	0	30.8	6	1	1.03	0.14	0.03	-
IP023L2	OE2410R	CheC3	two-step	OE4399F	-	probable oxidoreductase (EC 1.1.1.-) (4Fe-4S iron-sulfur cluster containing)	0	6.3	8	1	0.59	0.1	-0.7	-
IP023L2	OE2410R	CheC3	two-step	OE4416R	-	conserved hypothetical protein	0	36.5	3	1	0.52	0.13	-0.92	-
IP023L2	OE2410R	CheC3	two-step	OE4420R	argG	argininosuccinate synthase (EC 6.3.4.5)	0	18.2	8	1	0.56	0.04	-0.78	-
IP023L2	OE2410R	CheC3	two-step	OE4450R	srp54	signal recognition particle 54K protein	0	17.2	7	1	2.09	0.3	1.09	-
IP023L2	OE2410R	CheC3	two-step	OE4466R	radA1	DNA repair protein	0	30.6	9	1	1.61	0.24	0.61	-
IP023L2	OE2410R	CheC3	two-step	OE4487F	-	conserved hypothetical protein	0	11.3	3	1	0.81	0.15	-0.24	-
IP023L2	OE2410R	CheC3	two-step	OE4504F	-	conserved hypothetical protein	0	10.9	4	1	0.95	0.1	-0.05	-
IP023L2	OE2410R	CheC3	two-step	OE4508R	pyrD	dihydroorotate oxidase (EC 1.3.3.1)	0	31.2	7	1	0.66	0.14	-0.52	-
IP023L2	OE2410R	CheC3	two-step	OE4550F	dppDF2	ABC-type transport system ATP-binding protein (probable substrate dipeptide/oligopeptide/nickel)	0	3.9	4	1	0.78	0.18	-0.27	-
IP023L2	OE2410R	CheC3	two-step	OE4552F	dppB2	ABC-type transport system permease protein (probable substrate dipeptide/oligopeptide/nickel)	5	4	2	1	1.05	0.09	0.05	-
IP023L2	OE2410R	CheC3	two-step	OE4555F	dppC2	ABC-type transport system permease protein (probable substrate dipeptide/oligopeptide/nickel)	5	9.8	3	1	1.03	0.29	0.03	-
IP023L2	OE2410R	CheC3	two-step	OE4558R	pyrC	dihydroorotase (EC 3.5.2.3)	0	15.4	6	1	2.52	1.27	1.52	-
IP023L2	OE2410R	CheC3	two-step	OE4571R	pepB3	probable leucyl aminopeptidase (EC 3.4.11.1)	0	25.1	7	1	11.78	6.83	10.78	interaction
IP023L2	OE2410R	CheC3	two-step	OE4576F	-	probable ABC-type transport system substrate-binding protein (probable substrate iron/cobalamin)	0	14.9	4	1	0.85	0.16	-0.17	-
IP023L2	OE2410R	CheC3	two-step	OE4651F	-	probable ribose-1,5-bisphosphate isomerase	0	17.4	4	1	4.34	0.65	3.34	-
IP023L2	OE2410R	CheC3	two-step	OE4673F	cxp	probable carboxypeptidase (EC 3.4.17.-)	0	10.6	5	1	5.9	0.55	4.9	-
IP023L2	OE2410R	CheC3	two-step	OE4674F	adh2	oxidoreductase (EC 1.1.1.-) (homolog to zinc-containing alcohol dehydrogenase)	0	18.7	5	1	39.1	22	38.1	contaminant
IP023L2	OE2410R	CheC3	two-step	OE4702F	-	geranylgeranyl hydrogenase homolog	0	17.5	4	1	1.36	0.3	0.36	-
IP023L2	OE2410R	CheC3	two-step	OE4718F	vacB	ribonuclease R homolog	0	7.2	3	1	2.02	0.3	1.02	-
IP023L2	OE2410R	CheC3	two-step	OE4720R	rps10	ribosomal protein S10	0	25.5	3	1	2.07	0.71	1.07	-
IP023L2	OE2410R	CheC3	two-step	OE4721R	aef1a, tuf	translation elongation factor aEF-1 alpha subunit	0	25.2	8	1	1.36	0.28	0.36	-
IP023L2	OE2410R	CheC3	two-step	OE4729R	aef2, fus	translation elongation factor aEF-2	0	8	7	1	1.12	0.12	0.12	-
IP023L2	OE2410R	CheC3	two-step	OE4735R	rps7	ribosomal protein S7	0	24.8	5	1	0.89	0.14	-0.13	-
IP023L2	OE2410R	CheC3	two-step	OE4736R	rps12	ribosomal protein S12	0	45.8	7	1	2.51	0.45	1.51	-
IP023L2	OE2410R	CheC3	two-step	OE4739R	rpoA2, rpoC	DNA-directed RNA polymerase (EC 2.7.7.6) subunit A'' (subunit C)	0	8.6	3	1	1.47	0.24	0.47	-
IP023L2	OE2410R	CheC3	two-step	OE4740R	rpoA1, rpoA	DNA-directed RNA polymerase (EC 2.7.7.6) subunit A' (subunit A)	0	9.2	8	1	1.25	0.21	0.25	-
IP023L2	OE2410R	CheC3	two-step	OE4742R	rpoB2	DNA-directed RNA polymerase (EC 2.7.7.6) subunit B''	0	14.5	6	1	0.75	0.08	-0.34	-
IP023L2	OE2410R	CheC3	two-step	OE4748F	-	conserved hypothetical protein	1	7.4	4	1	0.68	0.12	-0.46	-
IP023L2	OE2410R	CheC3	two-step	OE4759F	csg	major cell surface glycoprotein	1	26.2	16	1	1.11	0.18	0.11	-
IP023L2	OE2410R	CheC3	two-step	OE5108F	parA4	parA domain protein	0	19.1	6	1	0.62	0.25	-0.6	-
IP023L2	OE2410R	CheC3	two-step	OE5142F	ftsZ5	cell division protein ftsZ	0	14.7	5	1	1.28	0.19	0.28	-
IP023L2	OE2410R	CheC3	two-step	OE5143F	-	sodium-dependent transporter	12	3	2	1	0.47	0.06	-1.13	-
IP023L2	OE2410R	CheC3	two-step	OE5147R	-	ABC-type transport system periplasmic substrate-binding protein	0	6.9	2	1	0.77	0.18	-0.3	-
IP023L2	OE2410R	CheC3	two-step	OE5157F	-	conserved hypothetical protein	18	10.1	6	1	0.72	0.09	-0.38	-
IP023L2	OE2410R	CheC3	two-step	OE5186R	perA	catalase (EC 1.11.1.6) (including: peroxidase (EC 1.11.1.7))	0	6	3	1	1.02	0.15	0.02	-
IP023L2	OE2410R	CheC3	two-step	OE5187R	-	probable hydrolase	0	20.4	5	1	1.45	0.76	0.45	-
IP023L2	OE2410R	CheC3	two-step	OE5201F	pyrB	aspartate carbamoyltransferase (EC 2.1.3.2) catalytic subunit	0	23.2	5	1	4.94	0.75	3.94	-
IP023L2	OE2410R	CheC3	two-step	OE5203F	argS	arginine--tRNA ligase (EC 6.1.1.19)	0	6	4	1	1.86	0.23	0.86	-
IP023L2	OE2410R	CheC3	two-step	OE5205R	arcB	ornithine carbamoyltransferase (EC 2.1.3.3)	0	14.6	4	1	2.22	0.43	1.22	-
IP023L2	OE2410R	CheC3	two-step	OE5209R	arcR	transcription regulator arcR	0	8	2	1	0.53	0.08	-0.9	-
IP023L2	OE2410R	CheC3	two-step	OE5212F	sph1	SMC-like protein sph1	0	29.7	18	1	1.35	0.22	0.35	-
IP023L2	OE2410R	CheC3	two-step	OE5234R	-	conserved hypothetical protein (nonfunctional)	1	12	2	1	16.62	2.76	15.62	interaction
IP023L2	OE2410R	CheC3	two-step	OE5245F	-	ABC-type transport system ATP-binding protein	0	4.8	2	1	1.83	0.21	0.83	-
IP023L2	OE2410R	CheC3	two-step	OE5408A1F	-	conserved hypothetical protein	0	23.1	2	1	0.34	0.06	-1.94	-
IP023L2	OE2410R	CheC3	two-step	OE6098R	-	conserved hypothetical protein	0	16.7	3	1	1.06	0.15	0.06	-
IP023L2	OE2410R	CheC3	two-step	OE6230R, OE7110R	-	conserved hypothetical protein (nonfunctional)	0	46.9	10	1	0.44	0.12	-1.29	-
IP023L2	OE2410R	CheC3	two-step	OE7008F	-	hypothetical protein (encoded by ISH7/ISH24 subtype 1)	4	12.2	2	1	0.71	0.14	-0.39	-
IP023L2	OE2410R	CheC3	two-step	OE7032R	gvpE1	transcription activator gvpE	0	8.9	2	1	0.98	0.1	-0.02	-
IP023L2	OE2410R	CheC3	two-step	OE7065F, OE6185F	cydA1	cytochrome d ubiquinol oxidase (EC 1.10.3.-) subunit I	9	4.1	2	1	1.5	0.53	0.5	-
IP023L2	OE2410R	CheC3	two-step	OE8010R, OE7176R	rad25b	RAD25-type DNA repair helicase	0	7.7	4	1	0.57	0.09	-0.75	-
IP023L2	OE2410R	CheC3	two-step	OE8023F, OE7192F	-	conserved hypothetical protein	0	17.2	4	1	0.56	0.09	-0.79	-
	Bait			Prey
Experiment	ID	Name	Method	ID	Gene	Annotation	# TM helices	Coverage (%)	Peptides (unique)	Protein Prob	ASAPRatio (L/H)	ASAP STD (L/H)	Association Score	Association Rating
IP024L1	OE2408R	CheD	one-step	OE1001F	-	conserved hypothetical protein	1	15.5	6	1	4.07	0.89	-5.07	-
IP024L1	OE2408R	CheD	one-step	OE1016R	graD2	sugar nucleotidyltransferase (EC 2.7.7.-)	0	10.2	4	1	0.93	0.06	-1.92	-
IP024L1	OE2408R	CheD	one-step	OE1160R	rpl10R	ribosomal protein L10.eR	0	17	3	1	0.6	0.03	-1.34	-
IP024L1	OE2408R	CheD	one-step	OE1164R	-	phosphatase homolog	0	20.2	5	1	0.63	0.1	-1.4	-
IP024L1	OE2408R	CheD	one-step	OE1190F	rdh2	probable oxidoreductase (EC 1.1.1.-) (short-chain dehydrogenase family)	0	7.7	2	1	0.89	0.17	-1.87	-
IP024L1	OE2408R	CheD	one-step	OE1222R	cca	tRNA adenylyltransferase (EC 2.7.7.25), CCA-adding	0	4.6	2	1	0.17	0.02	3.06	-
IP024L1	OE2408R	CheD	one-step	OE1268F	boa1	probable transcription regulator boa1	0	10.5	7	1	0.1	0.09	7.58	interaction
IP024L1	OE2408R	CheD	one-step	OE1270F	gdhA3	glutamate dehydrogenase (NAD+) (EC 1.4.1.2)	0	12.1	6	1	0.59	0.04	-1.3	-
IP024L1	OE2408R	CheD	one-step	OE1275F	psmA	proteasome (EC 3.4.25.1) alpha subunit	0	27.3	7	1	0.18	0.05	2.41	contaminant
IP024L1	OE2408R	CheD	one-step	OE1319R	ftsZ2	cell division protein ftsZ	0	10.7	4	1	0.34	0.08	-0.02	-
IP024L1	OE2408R	CheD	one-step	OE1414R	ftsZ4	cell division protein ftsZ	0	9.5	2	1	0.34	0.06	-0.08	-
IP024L1	OE2408R	CheD	one-step	OE1428F	-	conserved hypothetical protein	0	18.7	4	1	0.05	0.02	18.13	interaction
IP024L1	OE2408R	CheD	one-step	OE1451F	-	homolog to S-adenosylmethionine-dependent methyltransferase	0	12	3	1	0.52	0.06	-1.08	-
IP024L1	OE2408R	CheD	one-step	OE1465F	lon	endopeptidase La (EC 3.4.21.53)	2	8.7	5	1	0.28	0.04	0.55	-
IP024L1	OE2408R	CheD	one-step	OE1470F	trpB	tryptophan synthase (EC 4.2.1.20) beta subunit	0	13.7	4	1	0.66	0.06	-1.49	-
IP024L1	OE2408R	CheD	one-step	OE1490R	-	conserved hypothetical protein	1	15.8	7	1	0.23	0.03	1.33	-
IP024L1	OE2408R	CheD	one-step	OE1500R	ppsA	pyruvate, water dikinase (EC 2.7.9.2)	0	14.4	8	1	0.16	0.05	3.42	-
IP024L1	OE2408R	CheD	one-step	OE1515R	smc	chromosome segregation protein	0	5.3	6	1	0.75	0.27	-1.66	-
IP024L1	OE2408R	CheD	one-step	OE1522F	aatB, gatB	aspartyl-tRNA(Asn) amidotransferase (EC 6.3.5.-) subunit B	0	5.1	3	1	0.27	0.01	0.67	-
IP024L1	OE2408R	CheD	one-step	OE1559R	ftsZ1	cell division protein ftsZ	0	9.8	3	1	0.39	0.06	-0.42	-
IP024L1	OE2408R	CheD	one-step	OE1584R	-	conserved hypothetical protein	0	7.7	2	1	0.92	0.07	-1.92	-
IP024L1	OE2408R	CheD	one-step	OE1592R	epf2	mRNA 3'-end processing factor homolog	0	23.6	14	1	0.85	0.05	-1.82	-
IP024L1	OE2408R	CheD	one-step	OE1620R	purNH	phosphoribosylglycinamide formyltransferase (EC 2.1.2.2) / phosphoribosylaminoimidazolecarboxamide formyltransferase (EC 2.1.2.3)	0	18.6	8	1	0.18	0.08	2.52	-
IP024L1	OE2408R	CheD	one-step	OE1633F	-	conserved hypothetical protein	0	17.7	2	1	1.17	0.14	-2.17	-
IP024L1	OE2408R	CheD	one-step	OE1657R	-	geranylgeranyl hydrogenase homolog	0	5.9	3	1	0.49	0.06	-0.94	-
IP024L1	OE2408R	CheD	one-step	OE1736R	dnaJ	molecular chaperone dnaJ	0	13.6	6	1	0.88	0.06	-1.87	contaminant
IP024L1	OE2408R	CheD	one-step	OE1737R	dnaK	dnaK-type molecular chaperone hsp70	0	23.7	13	1	0.12	0.04	5.83	contaminant
IP024L1	OE2408R	CheD	one-step	OE1752F	-	conserved hypothetical protein	0	12.9	3	1	0.21	0.07	1.73	-
IP024L1	OE2408R	CheD	one-step	OE1765R	pan2	proteasome-activating nucleotidase	0	17.7	8	1	0.53	0.05	-1.11	-
IP024L1	OE2408R	CheD	one-step	OE1769F	-	probable phosphoesterase (EC 3.1.-.-)	0	4.9	2	1	1.18	0.07	-2.18	-
IP024L1	OE2408R	CheD	one-step	OE1770F	rad50	DNA double-strand break repair ATPase	0	10.9	9	1	0.79	0.11	-1.74	-
IP024L1	OE2408R	CheD	one-step	OE1782F	-	sufB domain protein	0	9.3	4	1	0.25	0.02	1.05	-
IP024L1	OE2408R	CheD	one-step	OE1783F	-	sufB domain protein	0	8.4	3	1	0.14	0.02	3.97	-
IP024L1	OE2408R	CheD	one-step	OE1856R	dfp	probable pantothenate metabolism flavoprotein	0	7.1	3	1	0.22	0.13	1.56	-
IP024L1	OE2408R	CheD	one-step	OE1862F	ywaD	probable peptidase (EC 3.4.11.-)	0	6.9	4	1	0.91	0.27	-1.91	-
IP024L1	OE2408R	CheD	one-step	OE1872R	petD	cytochrome bc1 complex (EC 1.10.2.-) cytochrome b/c subunit	5	15	4	1	0.2	0.05	1.91	-
IP024L1	OE2408R	CheD	one-step	OE1934R	edp	proteinase IV (EC 3.4.-.-)	1	29.7	6	1	0.27	0.09	0.75	-
IP024L1	OE2408R	CheD	one-step	OE1954F	nuoB	NADH dehydrogenase-like complex (EC 1.6.5.-) subunit B	0	14.9	3	1	0.41	0.08	-0.57	-
IP024L1	OE2408R	CheD	one-step	OE1956F	nuoCD	NADH dehydrogenase-like complex (EC 1.6.5.-) subunit CD	0	11.6	5	1	0.34	0.04	-0.06	-
IP024L1	OE2408R	CheD	one-step	OE1969F	-	CBS/parB domain protein	0	14.3	3	1	0.76	0.08	-1.68	-
IP024L1	OE2408R	CheD	one-step	OE2024F	-	conserved hypothetical protein	0	17	4	1	0.89	0.06	-1.88	-
IP024L1	OE2408R	CheD	one-step	OE2077F	-	conserved hypothetical protein	0	15.1	4	1	0.4	0.12	-0.51	-
IP024L1	OE2408R	CheD	one-step	OE2120F	-	conserved hypothetical protein	0	9.9	2	1	0.33	0.09	0.03	-
IP024L1	OE2408R	CheD	one-step	OE2121F	-	conserved hypothetical protein	1	9.5	2	1	0.31	0.05	0.26	-
IP024L1	OE2408R	CheD	one-step	OE2132F	-	conserved hypothetical protein	0	11	2	1	0.83	0.09	-1.79	-
IP024L1	OE2408R	CheD	one-step	OE2133R	aldH2	aldehyde dehydrogenase (EC 1.2.1.-)	0	7.6	3	1	0.49	0.04	-0.99	-
IP024L1	OE2408R	CheD	one-step	OE2141F	-	conserved hypothetical protein	0	14.9	9	1	0.66	0.06	-1.49	-
IP024L1	OE2408R	CheD	one-step	OE2159R	rps3aR	ribosomal protein S3a.eR	0	23.3	4	1	0.82	0.16	-1.78	-
IP024L1	OE2408R	CheD	one-step	OE2170R	tmpC	probable periplasmic substrate-binding protein (membrane lipoprotein tmpC homolog)	0	8.7	3	1	0.2	0.03	1.96	-
IP024L1	OE2408R	CheD	one-step	OE2175F	-	conserved hypothetical protein	0	6.9	2	1	0.13	0.04	4.85	-
IP024L1	OE2408R	CheD	one-step	OE2189R	htr4, htpVI, htD	transducer protein htr4	2	10.9	8	1	0.25	0.13	1.03	-
IP024L1	OE2408R	CheD	one-step	OE2205F	chiA2	chitinase (EC 3.2.1.14)	0	5.1	3	1	1.44	0.46	-2.44	contaminant
IP024L1	OE2408R	CheD	one-step	OE2276F	-	PHP domain protein	0	9.7	2	1	0.83	0.11	-1.79	-
IP024L1	OE2408R	CheD	one-step	OE2296F	psmB	proteasome (EC 3.4.25.1) beta subunit	0	10.3	2	1	0.19	0.02	2.26	contaminant
IP024L1	OE2408R	CheD	one-step	OE2301R	top6A	DNA topoisomerase (ATP-hydrolyzing) (EC 5.99.1.3) VI subunit A	0	5.7	2	1	0.48	0.11	-0.91	-
IP024L1	OE2408R	CheD	one-step	OE2302R	top6B	DNA topoisomerase (ATP-hydrolyzing) (EC 5.99.1.3) VI subunit B	0	14.7	11	1	0.13	0.07	4.83	-
IP024L1	OE2408R	CheD	one-step	OE2303F	gyrB	DNA topoisomerase (ATP-hydrolyzing) (EC 5.99.1.3) subunit B	0	14.9	8	1	0.33	0.05	-0.02	-
IP024L1	OE2408R	CheD	one-step	OE2304F	gyrA	DNA topoisomerase (ATP-hydrolyzing) (EC 5.99.1.3) subunit A	0	18.4	13	1	0.31	0.08	0.22	-
IP024L1	OE2408R	CheD	one-step	OE2306F	-	conserved hypothetical protein	0	17.5	3	1	0.57	0.06	-1.26	-
IP024L1	OE2408R	CheD	one-step	OE2307F	ndh	probable NADH dehydrogenase (EC 1.6.99.3)	0	9.3	4	1	0.76	0.16	-1.69	-
IP024L1	OE2408R	CheD	one-step	OE2374R	cheW2	purine-binding chemotaxis protein cheW2	0	15.9	2	1	0.31	0.04	0.26	-
IP024L1	OE2408R	CheD	one-step	OE2397F	flgB1	flagellin B1	1	28	3	1	0.21	0.06	1.75	-
IP024L1	OE2408R	CheD	one-step	OE2402F	-	conserved hypothetical protein	0	5.9	2	1	0.07	0.02	10.58	interaction
IP024L1	OE2408R	CheD	one-step	OE2404R	-	conserved hypothetical protein	0	11.5	3	1	0.05	0.05	14.62	interaction
IP024L1	OE2408R	CheD	one-step	OE2406R	cheR	protein-glutamate O-methyltransferase (EC 2.1.1.80) cheR	0	11.2	3	1	0.43	0.18	-0.68	-
IP024L1	OE2408R	CheD	one-step	OE2408R	cheD	taxis cluster protein cheD	0	95.5	10	1	0.07	0.08	11.49	bait
IP024L1	OE2408R	CheD	one-step	OE2415R	cheA	taxis sensor histidine kinase (EC 2.7.3.-) cheA	0	8.5	5	1	0.19	0.02	2.39	-
IP024L1	OE2408R	CheD	one-step	OE2419R	cheW1	purine-binding chemotaxis protein cheW1	0	19.1	3	1	0.12	0.04	5.38	-
IP024L1	OE2408R	CheD	one-step	OE2443R	-	hypothetical protein	0	21.2	4	1	0.29	0.03	0.43	-
IP024L1	OE2408R	CheD	one-step	OE2450F	acs2	acyl-CoA synthetase (EC 6.2.1.-)	0	3.7	2	1	0.49	0.05	-0.96	-
IP024L1	OE2408R	CheD	one-step	OE2469F	flgA1	flagellin A1	1	34.2	3	1	0.25	0.03	0.94	-
IP024L1	OE2408R	CheD	one-step	OE2470F	flgA2	flagellin A2	1	38.7	4	1	0.25	0.02	1.08	-
IP024L1	OE2408R	CheD	one-step	OE2492F	gch32	GTP cyclohydrolase III (EC 3.5.4.29)	0	8.7	2	1	0.26	0.05	0.91	-
IP024L1	OE2408R	CheD	one-step	OE2527F	-	conserved hypothetical protein	0	8.3	2	1	0.49	0.07	-0.97	-
IP024L1	OE2408R	CheD	one-step	OE2548F	stt3	oligosaccharyl transferase	16	4.7	5	1	0.19	0.02	2.27	-
IP024L1	OE2408R	CheD	one-step	OE2601R	rpl10	ribosomal protein L10	0	12.5	5	1	0.44	0.06	-0.72	-
IP024L1	OE2408R	CheD	one-step	OE2602R	rpl1	ribosomal protein L1	0	21.7	5	1	0.61	0.13	-1.36	-
IP024L1	OE2408R	CheD	one-step	OE2623R	porA	pyruvate--ferredoxin oxidoreductase (EC 1.2.7.1) alpha subunit	0	10	6	1	0.21	0.05	1.67	-
IP024L1	OE2408R	CheD	one-step	OE2627F	rps13	ribosomal protein S13	0	11.7	2	1	1.09	0.4	-2.09	-
IP024L1	OE2408R	CheD	one-step	OE2628F	rps4	ribosomal protein S4	0	20	3	1	0.72	0.12	-1.62	-
IP024L1	OE2408R	CheD	one-step	OE2633F	rpl13	ribosomal protein L13	0	10.3	2	1	0.66	0.11	-1.49	-
IP024L1	OE2408R	CheD	one-step	OE2641F	rps2	ribosomal protein S2	0	13.7	3	1	0.85	0.16	-1.83	-
IP024L1	OE2408R	CheD	one-step	OE2648F	-	conserved hypothetical protein	0	21.4	10	1	0.53	0.07	-1.09	-
IP024L1	OE2408R	CheD	one-step	OE2791R	-	hypothetical protein	0	5.2	2	1	0.25	0.01	0.97	-
IP024L1	OE2408R	CheD	one-step	OE2794R	lhr	Lhr-like helicase (EC 3.6.1.-)	0	4.8	5	1	0.3	0.05	0.27	-
IP024L1	OE2408R	CheD	one-step	OE2865R	sdhA	succinate dehydrogenase (EC 1.3.99.1) subunit A (flavoprotein)	0	9.9	5	1	0.27	0.03	0.68	-
IP024L1	OE2408R	CheD	one-step	OE2871F	hbd2	3-hydroxyacyl-CoA dehydrogenase (EC 1.1.1.35) / enoyl-CoA hydratase (EC 4.2.1.17)	0	4.6	3	1	0.39	0.14	-0.44	-
IP024L1	OE2408R	CheD	one-step	OE2923F	-	conserved hypothetical protein	0	8.3	2	1	0.78	0.13	-1.71	-
IP024L1	OE2408R	CheD	one-step	OE2961F	kinA1	probable signal-transducing histidine kinase	0	5	3	1	0.23	0.05	1.29	-
IP024L1	OE2408R	CheD	one-step	OE3004R	-	conserved hypothetical protein	0	18.2	3	1	0.71	0.15	-1.6	-
IP024L1	OE2408R	CheD	one-step	OE3017R	ush	UDP-sugar hydrolase (EC 3.6.1.45) / 5'-nucleotidase (EC 3.1.3.5)	1	9.8	5	1	0.36	0.03	-0.19	-
IP024L1	OE2408R	CheD	one-step	OE3038F	folD	methylenetetrahydrofolate dehydrogenase (EC 1.5.1.5) / methenyltetrahydrofolate cyclohydrolase (EC 3.5.4.9)	0	6.4	2	1	0.27	0.02	0.75	-
IP024L1	OE2408R	CheD	one-step	OE3040R	-	conserved hypothetical protein	0	8.1	2	1	0.41	0.06	-0.58	-
IP024L1	OE2408R	CheD	one-step	OE3112R	aaa3, cdc48b	AAA-type ATPase (transitional ATPase homolog)	0	14.4	7	1	0.43	0.02	-0.7	-
IP024L1	OE2408R	CheD	one-step	OE3116F	-	conserved hypothetical protein	1	14.9	8	1	0.37	0.07	-0.29	-
IP024L1	OE2408R	CheD	one-step	OE3153R	-	conserved hypothetical protein	0	10.5	4	1	0.32	0.01	0.14	-
IP024L1	OE2408R	CheD	one-step	OE3154R	-	probable protein acetyltransferase	0	3.3	2	1	0.45	0.04	-0.8	-
IP024L1	OE2408R	CheD	one-step	OE3155R	-	conserved hypothetical protein	0	7.3	5	1	0.85	0.09	-1.83	-
IP024L1	OE2408R	CheD	one-step	OE3168R	-	pyridoxal phosphate-dependent aminotransferase (homolog to acetylornithine aminotransferase)	0	10	4	1	0.37	0.07	-0.31	-
IP024L1	OE2408R	CheD	one-step	OE3177F	pccA2	propionyl-CoA carboxylase (EC 6.4.1.3) biotin carboxylase component	0	12	5	1	0.31	0.11	0.21	-
IP024L1	OE2408R	CheD	one-step	OE3195F	sucB	succinate--CoA ligase (ADP-forming) (EC 6.2.1.5) beta subunit	0	19.9	8	1	0.62	0.1	-1.4	-
IP024L1	OE2408R	CheD	one-step	OE3216F	cbiH2, cobJ2	precorrin-3B C17-methyltransferase (EC 2.1.1.131) 2	0	11.9	5	1	0.38	0.03	-0.36	-
IP024L1	OE2408R	CheD	one-step	OE3243F	cbiA, cobB	cobyrinic acid a,c-diamide synthase	0	10	4	1	0.09	0.03	8.14	interaction
IP024L1	OE2408R	CheD	one-step	OE3305F	rfcB	replication factor C large subunit	0	14	7	1	0.31	0.06	0.19	-
IP024L1	OE2408R	CheD	one-step	OE3309R	-	conserved hypothetical protein	0	8.2	2	1	0.35	0.01	-0.14	-
IP024L1	OE2408R	CheD	one-step	OE3322F	-	conserved hypothetical protein	0	13	4	1	0.22	0.13	1.55	-
IP024L1	OE2408R	CheD	one-step	OE3328R	nrdA2	ribonucleoside-diphosphate reductase (EC 1.17.4.1) alpha subunit	0	6	7	1	0.27	0.03	0.72	-
IP024L1	OE2408R	CheD	one-step	OE3331R	trpG1	anthranilate synthase (EC 4.1.3.27) component II	0	9.6	2	1	0.26	0.03	0.86	-
IP024L1	OE2408R	CheD	one-step	OE3347F	htrI, htr1	transducer protein htrI	1	19.4	8	1	0.25	0.07	0.99	-
IP024L1	OE2408R	CheD	one-step	OE3349F	-	CBS domain protein	0	26.8	10	1	0.31	0.09	0.22	-
IP024L1	OE2408R	CheD	one-step	OE3356F	aaa5, cdc48c, cdcH	AAA-type ATPase (transitional ATPase homolog)	0	22.1	14	1	0.71	0.12	-1.6	-
IP024L1	OE2408R	CheD	one-step	OE3357R	rps8R	ribosomal protein S8.eR	0	46	3	1	0.86	0.09	-1.84	-
IP024L1	OE2408R	CheD	one-step	OE3388F	rpl3	ribosomal protein L3	0	16.7	4	1	0.48	0.11	-0.91	-
IP024L1	OE2408R	CheD	one-step	OE3389F	rpl4R	ribosomal protein L4.eR	0	28.4	5	1	0.53	0.08	-1.1	-
IP024L1	OE2408R	CheD	one-step	OE3393F	rps19	ribosomal protein S19	0	22.1	4	1	0.73	0.17	-1.64	-
IP024L1	OE2408R	CheD	one-step	OE3402F	rpl14	ribosomal protein L14	0	21.2	2	1	0.58	0.1	-1.28	-
IP024L1	OE2408R	CheD	one-step	OE3405F	rps4R	ribosomal protein S4.eR	0	9.4	2	1	0.87	0.14	-1.85	-
IP024L1	OE2408R	CheD	one-step	OE3407F	rpl5	ribosomal protein L5	0	20.6	4	1	0.77	0.08	-1.7	-
IP024L1	OE2408R	CheD	one-step	OE3412F	rpl32R	ribosomal protein L32.eR	0	16.7	4	1	0.91	0.14	-1.91	-
IP024L1	OE2408R	CheD	one-step	OE3413F	rpl19R	ribosomal protein L19.eR	0	12.8	2	1	0.71	0.12	-1.6	-
IP024L1	OE2408R	CheD	one-step	OE3415F	rps5	ribosomal protein S5	0	28.8	6	1	0.57	0.03	-1.25	-
IP024L1	OE2408R	CheD	one-step	OE3481R	htrII, htr2	transducer protein htrII	2	3.5	2	1	0.47	0.03	-0.89	-
IP024L1	OE2408R	CheD	one-step	OE3509R	-	conserved hypothetical protein	0	8.1	4	1	0.27	0.02	0.72	-
IP024L1	OE2408R	CheD	one-step	OE3554F	carB	carbamoyl-phosphate synthase (glutamine-hydrolyzing) (EC 6.3.5.5) large subunit	0	7.5	10	1	0.19	0.03	2.46	-
IP024L1	OE2408R	CheD	one-step	OE3572R	pyrG	CTP synthase (EC 6.3.4.2)	0	6	2	1	0.54	0.08	-1.15	-
IP024L1	OE2408R	CheD	one-step	OE3580R	thrS	threonine--tRNA ligase (EC 6.1.1.3)	0	7	5	1	0.57	0.01	-1.25	-
IP024L1	OE2408R	CheD	one-step	OE3586R	-	conserved hypothetical protein	0	6.5	2	1	0.45	0.12	-0.79	-
IP024L1	OE2408R	CheD	one-step	OE3589F	-	conserved hypothetical protein	0	9.2	2	1	0.16	0.03	3.26	-
IP024L1	OE2408R	CheD	one-step	OE3612R	basB	chemotactic signal transduction system periplasmic substrate-binding protein basB	0	5.1	2	1	0.32	0.05	0.11	-
IP024L1	OE2408R	CheD	one-step	OE3646F	nadB	L-aspartate oxidase (EC 1.4.3.16), quinolinate synthetase B	0	4.7	2	1	0.65	0.1	-1.46	-
IP024L1	OE2408R	CheD	one-step	OE3678R	-	conserved hypothetical protein	0	19.2	4	1	0.84	0.12	-1.81	-
IP024L1	OE2408R	CheD	one-step	OE3691F	trpD2	probable anthranilate phosphoribosyltransferase (EC 2.4.2.18)	0	6	2	1	0.64	0.08	-1.45	-
IP024L1	OE2408R	CheD	one-step	OE3717F	nolA	homolog to NADH dehydrogenase 32K subunit	0	9.9	2	1	0.99	0.16	-1.98	-
IP024L1	OE2408R	CheD	one-step	OE3718F	ftsZ3	cell division protein ftsZ	0	37.1	13	1	0.33	0.04	0.03	-
IP024L1	OE2408R	CheD	one-step	OE3726F	-	conserved hypothetical protein	0	13.6	5	1	0.47	0.24	-0.87	-
IP024L1	OE2408R	CheD	one-step	OE3784R	secD	preprotein translocase subunit secD	5	8.8	4	1	0.33	0.05	0.03	-
IP024L1	OE2408R	CheD	one-step	OE3805R	pan1	proteasome-activating nucleotidase	0	14.6	3	1	0.54	0.12	-1.14	-
IP024L1	OE2408R	CheD	one-step	OE3812R	hisS	histidine--tRNA ligase (EC 6.1.1.21)	0	7.6	2	1	0.78	0.07	-1.72	-
IP024L1	OE2408R	CheD	one-step	OE3817R	rps19R	ribosomal protein S19.eR	0	17.9	2	1	0.56	0.09	-1.2	-
IP024L1	OE2408R	CheD	one-step	OE3832F	-	conserved hypothetical protein	0	22	10	1	0.83	0.09	-1.8	-
IP024L1	OE2408R	CheD	one-step	OE3882R	aaa7	AAA-type ATPase (transitional ATPase homolog)	0	8	3	1	0.47	0.07	-0.85	-
IP024L1	OE2408R	CheD	one-step	OE3893F	serS	serine--tRNA ligase (EC 6.1.1.11)	0	5.7	3	1	0.34	0.08	-0.09	-
IP024L1	OE2408R	CheD	one-step	OE3922R	glnA	glutamate--ammonia ligase (EC 6.3.1.2)	0	15.4	6	1	0.3	0.03	0.28	-
IP024L1	OE2408R	CheD	one-step	OE3925R	ths2, thsB, cctB	thermosome subunit 2	0	20.9	8	1	0.42	0.02	-0.63	contaminant
IP024L1	OE2408R	CheD	one-step	OE3959R	ilvE2	branched-chain-amino-acid aminotransferase (EC 2.6.1.42)	0	11	3	1	0.58	0.11	-1.27	-
IP024L1	OE2408R	CheD	one-step	OE3978R	atpD	A-type ATP synthase (EC 3.6.3.14) subunit D	0	10.3	2	1	0.4	0.04	-0.49	-
IP024L1	OE2408R	CheD	one-step	OE3985R	atpA	A-type ATP synthase (EC 3.6.3.14) subunit A	0	5	3	1	0.47	0.05	-0.86	-
IP024L1	OE2408R	CheD	one-step	OE4113F	oxdhA1	probable branched-chain amino acid dehydrogenase (EC 1.2.4.-) E1 component alpha subunit	0	6.7	3	1	0.49	0.12	-0.94	-
IP024L1	OE2408R	CheD	one-step	OE4115F	dsa	dihydrolipoamide S-acyltransferase (EC 2.3.1.-) (probable E2 component of branched-chain amino acid dehydrogenase)	0	21.1	8	1	0.35	0.06	-0.13	-
IP024L1	OE2408R	CheD	one-step	OE4118R	leuS	leucine--tRNA ligase (EC 6.1.1.4)	0	3.7	3	1	0.12	0.03	5.1	-
IP024L1	OE2408R	CheD	one-step	OE4122R	ths1, thsA, cctA	thermosome subunit 1	0	26	12	1	0.38	0.04	-0.36	contaminant
IP024L1	OE2408R	CheD	one-step	OE4132R	trpS2	tryptophan--tRNA ligase (EC 6.1.1.2)	0	8.2	2	1	0.87	0.08	-1.86	-
IP024L1	OE2408R	CheD	one-step	OE4146F	tbpE	TATA-binding transcription initiation factor	0	11.8	2	1	0.31	0.08	0.26	-
IP024L1	OE2408R	CheD	one-step	OE4171R	-	conserved hypothetical protein	0	8.8	2	1	0.25	0.05	0.97	-
IP024L1	OE2408R	CheD	one-step	OE4183F	mutS3	DNA mismatch repair protein mutS homolog	0	8.1	2	1	0.75	0.06	-1.66	-
IP024L1	OE2408R	CheD	one-step	OE4195F	rfcA	replication factor C small subunit	0	12.7	4	1	0.43	0.07	-0.64	-
IP024L1	OE2408R	CheD	one-step	OE4197F	-	conserved hypothetical protein	0	16.5	3	1	0.46	0.06	-0.84	-
IP024L1	OE2408R	CheD	one-step	OE4260R	-	probable N-acetyltransferase (EC 2.3.1.-)	0	10.6	2	1	0.18	0.03	2.53	-
IP024L1	OE2408R	CheD	one-step	OE4276F	hemC	hydroxymethylbilane synthase (EC 2.5.1.61) (porphobilinogen deaminase)	0	10.1	4	1	0.3	0.09	0.33	-
IP024L1	OE2408R	CheD	one-step	OE4283R	-	probable signal-transducing histidine kinase / response regulator	0	7.5	10	1	0.19	0.04	2.37	-
IP024L1	OE2408R	CheD	one-step	OE4305R	dppA1	ABC-type transport system periplasmic substrate-binding protein (probable substrate dipeptide/oligopeptide/nickel)	0	29.2	14	1	0.37	0.07	-0.31	-
IP024L1	OE2408R	CheD	one-step	OE4310F	-	nuclease domain protein / probable ATP-dependent helicase	0	6.9	3	1	0.27	0.02	0.75	-
IP024L1	OE2408R	CheD	one-step	OE4333R	lysC	aspartate kinase (EC 2.7.2.4)	0	13.2	5	1	0.58	0.06	-1.27	-
IP024L1	OE2408R	CheD	one-step	OE4355R	cysA	thiosulfate sulfurtransferase (EC 2.8.1.1)	0	4.9	2	1	0.52	0.07	-1.06	-
IP024L1	OE2408R	CheD	one-step	OE4377R	gbp3	probable GTP-binding protein	0	36.9	8	1	0.69	0.05	-1.55	-
IP024L1	OE2408R	CheD	one-step	OE4405R	serB	phosphoserine phosphatase (EC 3.1.3.3)	0	9.8	2	1	0.11	0.02	6.39	-
IP024L1	OE2408R	CheD	one-step	OE4408F	serA1	phosphoglycerate dehydrogenase (EC 1.1.1.95)	0	9.5	4	1	0.28	0.08	0.55	-
IP024L1	OE2408R	CheD	one-step	OE4420R	argG	argininosuccinate synthase (EC 6.3.4.5)	0	12.1	6	1	1.05	0.09	-2.05	-
IP024L1	OE2408R	CheD	one-step	OE4450R	srp54	signal recognition particle 54K protein	0	13.7	7	1	0.58	0.1	-1.27	-
IP024L1	OE2408R	CheD	one-step	OE4551F	dppA2	ABC-type transport system periplasmic substrate-binding protein (probable substrate dipeptide/oligopeptide/nickel)	0	5.8	3	1	0.33	0.06	0.03	-
IP024L1	OE2408R	CheD	one-step	OE4571R	pepB3	probable leucyl aminopeptidase (EC 3.4.11.1)	0	6.3	2	1	0.24	0.05	1.18	-
IP024L1	OE2408R	CheD	one-step	OE4613F	acn	aconitate hydratase (EC 4.2.1.3)	0	14.8	10	1	0.16	0.01	3.45	-
IP024L1	OE2408R	CheD	one-step	OE4671R	-	conserved hypothetical protein	0	13.4	6	1	0.7	0.05	-1.58	-
IP024L1	OE2408R	CheD	one-step	OE4677F	uvrD	DNA helicase II (EC 3.6.1.-)	0	11.2	6	1	0.59	0.09	-1.31	-
IP024L1	OE2408R	CheD	one-step	OE4721R	aef1a, tuf	translation elongation factor aEF-1 alpha subunit	0	15.4	5	1	0.22	0.14	1.61	-
IP024L1	OE2408R	CheD	one-step	OE4729R	aef2, fus	translation elongation factor aEF-2	0	23.1	16	1	0.35	0.06	-0.18	-
IP024L1	OE2408R	CheD	one-step	OE4736R	rps12	ribosomal protein S12	0	21.1	4	1	0.83	0.09	-1.8	-
IP024L1	OE2408R	CheD	one-step	OE4739R	rpoA2, rpoC	DNA-directed RNA polymerase (EC 2.7.7.6) subunit A'' (subunit C)	0	6.5	3	1	0.68	0.12	-1.53	-
IP024L1	OE2408R	CheD	one-step	OE4740R	rpoA1, rpoA	DNA-directed RNA polymerase (EC 2.7.7.6) subunit A' (subunit A)	0	5.8	5	1	0.36	0.02	-0.2	-
IP024L1	OE2408R	CheD	one-step	OE4741R	rpoB1	DNA-directed RNA polymerase (EC 2.7.7.6) subunit B'	0	16.4	7	1	0.42	0.14	-0.62	-
IP024L1	OE2408R	CheD	one-step	OE4742R	rpoB2	DNA-directed RNA polymerase (EC 2.7.7.6) subunit B''	0	24.9	14	1	0.37	0.05	-0.32	-
IP024L1	OE2408R	CheD	one-step	OE4759F	csg	major cell surface glycoprotein	1	33.2	16	1	0.39	0.06	-0.45	-
IP024L1	OE2408R	CheD	one-step	OE5048F	-	conserved hypothetical protein	0	24	5	1	0.28	0.03	0.62	-
IP024L1	OE2408R	CheD	one-step	OE5162R	orc5	homolog to cell division control protein cdc6	0	8.6	4	1	0.16	0.02	3.08	-
IP024L1	OE2408R	CheD	one-step	OE5186R	perA	catalase (EC 1.11.1.6) (including: peroxidase (EC 1.11.1.7))	0	5.1	4	1	0.35	0.02	-0.18	-
IP024L1	OE2408R	CheD	one-step	OE5203F	argS	arginine--tRNA ligase (EC 6.1.1.19)	0	6.5	4	1	0.46	0.06	-0.83	-
IP024L1	OE2408R	CheD	one-step	OE5209R	arcR	transcription regulator arcR	0	8	2	1	0.54	0.12	-1.14	-
IP024L1	OE2408R	CheD	one-step	OE5212F	sph1	SMC-like protein sph1	0	58.7	31	1	1.28	0.19	-2.28	-
IP024L1	OE2408R	CheD	one-step	OE5243F	car, htr11, htrXI	transducer protein car	0	11.5	3	1	0.31	0.08	0.18	-
IP024L1	OE2408R	CheD	one-step	OE6098R	-	conserved hypothetical protein	0	12.3	3	1	0.45	0.07	-0.75	-
IP024L1	OE2408R	CheD	one-step	OE6230R, OE7110R	-	conserved hypothetical protein (nonfunctional)	0	31	7	1	0.62	0.11	-1.38	-
IP024L1	OE2408R	CheD	one-step	OE7011R	-	hypothetical protein	0	7.3	6	1	0.34	0.02	-0.04	-
IP024L1	OE2408R	CheD	one-step	OE7031R	gvpF1	gas-vesicle operon protein gvpF1	0	6.1	2	0.96	0.15	0.03	3.87	-
IP024L1	OE2408R	CheD	one-step	OE8010R, OE7176R	rad25b	RAD25-type DNA repair helicase	0	11.7	5	1	0.18	0.02	2.49	-
	Bait			Prey
Experiment	ID	Name	Method	ID	Gene	Annotation	# TM helices	Coverage (%)	Peptides (unique)	Protein Prob	ASAPRatio (L/H)	ASAP STD (L/H)	Association Score	Association Rating
IP024L2	OE2374R	CheW2	one-step	OE1001F	-	conserved hypothetical protein	1	12.7	5	1	0.28	0.02	2.51	-
IP024L2	OE2374R	CheW2	one-step	OE1079F	-	conserved hypothetical protein	0	10	2	0.95	0.67	0.05	0.5	-
IP024L2	OE2374R	CheW2	one-step	OE1160R	rpl10R	ribosomal protein L10.eR	0	16.5	3	1	0.53	0.09	0.88	-
IP024L2	OE2374R	CheW2	one-step	OE1268F	boa1	probable transcription regulator boa1	0	3	2	0.96	0.34	0.05	1.92	-
IP024L2	OE2374R	CheW2	one-step	OE1270F	gdhA3	glutamate dehydrogenase (NAD+) (EC 1.4.1.2)	0	11.7	5	1	1.66	0.47	-0.66	-
IP024L2	OE2374R	CheW2	one-step	OE1275F	psmA	proteasome (EC 3.4.25.1) alpha subunit	0	29.6	8	1	0.15	0.03	5.56	contaminant
IP024L2	OE2374R	CheW2	one-step	OE1283R	-	dsbA domain protein	0	7.3	2	1	0.18	0.03	4.41	-
IP024L2	OE2374R	CheW2	one-step	OE1319R	ftsZ2	cell division protein ftsZ	0	12	5	1	0.25	0.08	2.93	-
IP024L2	OE2374R	CheW2	one-step	OE1451F	-	homolog to S-adenosylmethionine-dependent methyltransferase	0	4.7	2	0.98	0.87	0.15	0.15	-
IP024L2	OE2374R	CheW2	one-step	OE1465F	lon	endopeptidase La (EC 3.4.21.53)	2	4.5	2	1	0.83	0.16	0.21	-
IP024L2	OE2374R	CheW2	one-step	OE1470F	trpB	tryptophan synthase (EC 4.2.1.20) beta subunit	0	14.4	4	1	0.73	0.14	0.38	-
IP024L2	OE2374R	CheW2	one-step	OE1490R	-	conserved hypothetical protein	1	11.7	5	1	0.52	0.25	0.93	-
IP024L2	OE2374R	CheW2	one-step	OE1500R	ppsA	pyruvate, water dikinase (EC 2.7.9.2)	0	6.9	4	1	0.4	0.08	1.53	-
IP024L2	OE2374R	CheW2	one-step	OE1515R	smc	chromosome segregation protein	0	8.9	9	1	0.86	0.09	0.15	-
IP024L2	OE2374R	CheW2	one-step	OE1536R	mpcT, htr14	transducer protein mpcT	2	7	4	1	0.36	0.05	1.74	-
IP024L2	OE2374R	CheW2	one-step	OE1559R	ftsZ1	cell division protein ftsZ	0	8.1	2	1	0.47	0.05	1.14	-
IP024L2	OE2374R	CheW2	one-step	OE1592R	epf2	mRNA 3'-end processing factor homolog	0	24.8	15	1	0.84	0.12	0.2	-
IP024L2	OE2374R	CheW2	one-step	OE1595F	proS	proline--tRNA ligase (EC 6.1.1.15)	0	12	5	1	0.54	0.09	0.85	-
IP024L2	OE2374R	CheW2	one-step	OE1620R	purNH	phosphoribosylglycinamide formyltransferase (EC 2.1.2.2) / phosphoribosylaminoimidazolecarboxamide formyltransferase (EC 2.1.2.3)	0	15.8	7	1	0.23	0.04	3.41	-
IP024L2	OE2374R	CheW2	one-step	OE1623F	purB	adenylosuccinate lyase (EC 4.3.2.2)	0	6.1	3	1	0.45	0.05	1.23	-
IP024L2	OE2374R	CheW2	one-step	OE1629F	-	conserved hypothetical protein	0	26.4	3	1	0.74	0.08	0.35	-
IP024L2	OE2374R	CheW2	one-step	OE1633F	-	conserved hypothetical protein	0	17.7	2	1	1.19	0.22	-0.19	-
IP024L2	OE2374R	CheW2	one-step	OE1730R	-	conserved hypothetical protein	0	11	2	1	0.36	0.08	1.8	-
IP024L2	OE2374R	CheW2	one-step	OE1736R	dnaJ	molecular chaperone dnaJ	0	23	8	1	0.85	0.18	0.18	contaminant
IP024L2	OE2374R	CheW2	one-step	OE1737R	dnaK	dnaK-type molecular chaperone hsp70	0	27.2	12	1	0.12	0.04	6.95	contaminant
IP024L2	OE2374R	CheW2	one-step	OE1769F	-	probable phosphoesterase (EC 3.1.-.-)	0	7	2	1	1.04	0.13	-0.04	-
IP024L2	OE2374R	CheW2	one-step	OE1770F	rad50	DNA double-strand break repair ATPase	0	7.5	5	1	1.28	0.17	-0.28	-
IP024L2	OE2374R	CheW2	one-step	OE1782F	-	sufB domain protein	0	16.7	5	1	0.15	0.07	5.87	-
IP024L2	OE2374R	CheW2	one-step	OE1783F	-	sufB domain protein	0	14.6	5	1	0.08	0.02	11.8	interaction
IP024L2	OE2374R	CheW2	one-step	OE1862F	ywaD	probable peptidase (EC 3.4.11.-)	0	9.9	4	1	1.01	0.18	-0.01	-
IP024L2	OE2374R	CheW2	one-step	OE1872R	petD	cytochrome bc1 complex (EC 1.10.2.-) cytochrome b/c subunit	5	6.3	2	1	0.28	0.07	2.58	-
IP024L2	OE2374R	CheW2	one-step	OE1929R	htr16	transducer protein htr16	2	10.5	5	1	0.38	0.08	1.63	-
IP024L2	OE2374R	CheW2	one-step	OE1934R	edp	proteinase IV (EC 3.4.-.-)	1	19.7	5	1	0.59	0.12	0.69	-
IP024L2	OE2374R	CheW2	one-step	OE1956F	nuoCD	NADH dehydrogenase-like complex (EC 1.6.5.-) subunit CD	0	20.1	10	1	0.46	0.08	1.19	-
IP024L2	OE2374R	CheW2	one-step	OE1969F	-	CBS/parB domain protein	0	14.3	2	1	0.71	0.1	0.41	-
IP024L2	OE2374R	CheW2	one-step	OE2024F	-	conserved hypothetical protein	0	8.9	3	1	1.31	0.12	-0.31	-
IP024L2	OE2374R	CheW2	one-step	OE2100R	spoVR	homolog to spoVR protein	0	4.5	2	1	0.91	0.06	0.09	-
IP024L2	OE2374R	CheW2	one-step	OE2132F	-	conserved hypothetical protein	0	11	2	1	0.93	0.02	0.08	-
IP024L2	OE2374R	CheW2	one-step	OE2133R	aldH2	aldehyde dehydrogenase (EC 1.2.1.-)	0	8.5	5	1	0.48	0.13	1.07	-
IP024L2	OE2374R	CheW2	one-step	OE2138F	acd2	probable acyl/butyryl-CoA dehydrogenase (EC 1.3.99.-)	0	4.5	2	1	0.38	0.12	1.61	-
IP024L2	OE2374R	CheW2	one-step	OE2141F	-	conserved hypothetical protein	0	15.7	9	1	0.9	0.13	0.12	-
IP024L2	OE2374R	CheW2	one-step	OE2149R	-	conserved hypothetical protein	0	11.1	4	1	0.48	0.09	1.09	-
IP024L2	OE2374R	CheW2	one-step	OE2159R	rps3aR	ribosomal protein S3a.eR	0	23.3	3	1	0.73	0.29	0.36	-
IP024L2	OE2374R	CheW2	one-step	OE2165R	rps15	ribosomal protein S15	0	22.6	3	1	0.85	0.17	0.17	-
IP024L2	OE2374R	CheW2	one-step	OE2168R	htrVI, htr6, htJ	transducer protein htrVI	2	26	17	1	0.32	0.03	2.14	-
[truncated: 3,129 more rows]
